# Supplementary material for: Co-translational binding of importins to nascent proteins
Source: Nat Commun. 2023 Jun 9;14:3418. doi: 10.1038/s41467-023-39150-9 (PMC10256725; doi:10.1038/s41467-023-39150-9)
Supplement: Supplementary file 6 — Source Data [file 41467_2023_39150_MOESM6_ESM.xlsx]

## Sheet: Hit_Summary
Gene primary DBID	Gene Systematic Name	Gene Organism Short Name	Gene Standard Name	Gene Name	Importin	Onset
						Srp1	Kap95		*NA: Onset not determined as curve is distince but does not exceed the threshold of 2
S000000362	YBR158W	S. cerevisiae	AMN1	Antagonist of Mitotic exit Network	Srp1, Kap95	197	195
S000000479	YBR275C	S. cerevisiae	RIF1	RAP1-Interacting Factor	Srp1, Kap95	315	291
S000001012	YHL020C	S. cerevisiae	OPI1	OverProducer of Inositol	Srp1, Kap95	241	258
S000001108	YHR066W	S. cerevisiae	SSF1	Suppressor of ste4 (Four)	Srp1, Kap95	289	282
S000001161	YHR119W	S. cerevisiae	SET1	SET domain-containing	Srp1, Kap95	518	537
S000001208	YHR165C	S. cerevisiae	PRP8	Pre-mRNA Processing	Srp1, Kap95	262	270
S000001288	YIL026C	S. cerevisiae	IRR1	IRRegular cell behavior	Srp1, Kap95	230	240
S000001737	YKR029C	S. cerevisiae	SET3	SET domain-containing	Srp1, Kap95	NA	610
S000002273	YDL115C	S. cerevisiae	IWR1	Interacts With RNA polymerase II	Srp1, Kap95	197	238
S000002459	YDR052C	S. cerevisiae	DBF4	DumbBell Former	Srp1, Kap95	430	NA
S000002527	YDR120C	S. cerevisiae	TRM1	tRNA Methyltransferase	Srp1, Kap95	316	330
S000002550	YDR143C	S. cerevisiae	SAN1	Sir Antagonist	Srp1, Kap95	221	226
S000002635	YDR227W	S. cerevisiae	SIR4	Silent Information Regulator	Srp1, Kap95	612	664
S000002720	YDR312W	S. cerevisiae	SSF2	Suppressor of ste4 (Four)	Srp1, Kap95	284	280
S000002742	YDR334W	S. cerevisiae	SWR1	SWi2/snf2-Related	Srp1, Kap95	387	375
S000002866	YDR458C	S. cerevisiae	HEH2	Helix-Extension-Helix domain	Srp1, Kap95	378	386
S000003118	YGL150C	S. cerevisiae	INO80	INOsitol requiring	Srp1, Kap95	498	502
S000003434	YGR202C	S. cerevisiae	PCT1	Phosphocholine CytidylylTransferase	Srp1, Kap95	95	152
S000003506	YGR274C	S. cerevisiae	TAF1	TATA binding protein-Associated Factor	Srp1, Kap95	421	428
S000003512	YGR280C	S. cerevisiae	PXR1	PinX1-Related gene	Srp1, Kap95	227	245
S000004327	YLR335W	S. cerevisiae	NUP2	NUclear Pore	Srp1, Kap95	81	130
S000004732	YMR125W	S. cerevisiae	STO1	Suppressor of TOp1	Srp1, Kap95	102	103
S000004853	YMR240C	S. cerevisiae	CUS1	Cold sensitive U2 snRNA Suppressor	Srp1, Kap95	314	257
S000005133	YNL189W	S. cerevisiae	SRP1	Suppressor of Rna Polymerase I	Kap95		143
S000005252	YNL308C	S. cerevisiae	KRI1	KRR1-Interacting protein	Srp1, Kap95	360	357
S000005624	YOR098C	S. cerevisiae	NUP1	NUclear Pore	Srp1, Kap95	182	175
S000005941	YPL020C	S. cerevisiae	ULP1	UbL-specific Protease	Srp1, Kap95	185	185
S000006133	YPL212C	S. cerevisiae	PUS1	PseudoUridine Synthase	Srp1, Kap95	488	487
						Onset
S000000393	YBR189W	S. cerevisiae	RPS9B	Ribosomal Protein of the Small subunit	Kap104	150
S000002221	YDL063C	S. cerevisiae	SYO1	SYnchronized impOrt or SYmpOrtin	Kap104	185
S000003090	YGL122C	S. cerevisiae	NAB2	Nuclear polyAdenylated RNA-Binding	Kap104	384
S000000254	YBR050C	S. cerevisiae	REG2	REsistance to Glucose repression	Kap121	178
S000000609	YCR016W	S. cerevisiae	YCR016W		Kap121	184
S000002459	YDR052C	S. cerevisiae	DBF4	DumbBell Former	Kap121	442
S000002511	YDR104C	S. cerevisiae	SPO71	SPOrulation	Kap121	197
S000004000	YLR010C	S. cerevisiae	TEN1	TElomeric pathways with STn1	Kap121	83
S000004832	YMR219W	S. cerevisiae	ESC1	Establishes Silent Chromatin	Kap121	190
S000004927	YMR310C	S. cerevisiae	YMR310C		Kap121	257
S000005504	YOL144W	S. cerevisiae	NOP8	NucleOlar Protein	Kap121	266
S000005941	YPL020C	S. cerevisiae	ULP1	UbL-specific Protease	Kap121	112
S000001339	YIL077C	S. cerevisiae	RCI37	Respiratory Chain Interacting protein of ~37 kDa	Mtr10	224
S000001339	YIL077C	S. cerevisiae	RCI37	Respiratory Chain Interacting protein of ~37 kDa	Kap122	193
S000000063	YAR002W	S. cerevisiae	NUP60	NUclear Pore	Kap123	89
S000000120	YBL024W	S. cerevisiae	NCL1	NuCLear protein	Kap123	213
S000000168	YBL072C	S. cerevisiae	RPS8A	Ribosomal Protein of the Small subunit	Kap123	168
S000000371	YBR167C	S. cerevisiae	POP7	Processing Of Precursor RNAs	Kap123	105
S000000643	YCR047C	S. cerevisiae	BUD23	BUD site selection	Kap123	171
S000000808	YER006W	S. cerevisiae	NUG1	NUclear GTPase	Kap123	NA
S000000904	YER102W	S. cerevisiae	RPS8B	Ribosomal Protein of the Small subunit	Kap123	166
S000001025	YHL033C	S. cerevisiae	RPL8A	Ribosomal Protein of the Large subunit	Kap123	188
S000001040	YHL048W	S. cerevisiae	COS8	COnserved Sequence	Kap123	NA
S000001246	YHR203C	S. cerevisiae	RPS4B	Ribosomal Protein of the Small subunit	Kap123	115
S000001358	YIL096C	S. cerevisiae	BMT5	Base Methyltransferase of Twenty five S rRNA 5	Kap123	225
S000002922	YDR514C	S. cerevisiae	YDR514C		Kap123	222
S000003071	YGL103W	S. cerevisiae	RPL28	Ribosomal Protein of the Large subunit	Kap123	128
S000003884	YJR123W	S. cerevisiae	RPS5	Ribosomal Protein of the Small subunit	Kap123	165
S000003885	YJR124C	S. cerevisiae	YJR124C		Kap123	319
S000003906	YJR145C	S. cerevisiae	RPS4A	Ribosomal Protein of the Small subunit	Kap123	113
S000003968	YLL045C	S. cerevisiae	RPL8B	Ribosomal Protein of the Large subunit	Kap123	189
S000004433	YLR441C	S. cerevisiae	RPS1A	Ribosomal Protein of the Small subunit	Kap123	212
S000004449	YLR457C	S. cerevisiae	NBP1	Nap1 Binding Protein	Kap123	134
S000004528	YML063W	S. cerevisiae	RPS1B	Ribosomal Protein of the Small subunit	Kap123	205
S000004619	YMR017W	S. cerevisiae	SPO20	SPOrulation	Kap123	102
S000004735	YMR128W	S. cerevisiae	ECM16	ExtraCellular Mutant	Kap123	655
S000005165	YNL221C	S. cerevisiae	POP1	Processing Of Precursor RNAs	Kap123	161
S000005245	YNL301C	S. cerevisiae	RPL18B	Ribosomal Protein of the Large subunit	Kap123	131
S000005480	YOL120C	S. cerevisiae	RPL18A	Ribosomal Protein of the Large subunit	Kap123	140
S000005530	YOR004W	S. cerevisiae	UTP23	U Three-associated Protein	Kap123	110
S000005732	YOR206W	S. cerevisiae	NOC2	NucleOlar Complex associated	Kap123	265
S000006078	YPL157W	S. cerevisiae	TGS1	TrimethylGuanosine Synthase	Kap123	197
S000006079	YPL158C	S. cerevisiae	AIM44	Altered Inheritance rate of Mitochondria	Kap123	324
S000006378	YPR174C	S. cerevisiae	CSA1	Cdc5 SPB Anchor	Kap123	73
S000003411	YGR179C	S. cerevisiae	OKP1	Outer Kinetochore Protein	Sxm1	318
S000004825	YMR212C	S. cerevisiae	EFR3	PHO Eighty Five Requiring	Sxm1	282

## Sheet: Figure 2g
Uncropped confocal images for NLS-GFP fusion constructs
Scale bar: 10 µm
	n (cell imaged)
GFP	200
Ino80(NLS)-GFP	255
Rps5(NLS)-GFP	119
Prp8(NLS)-GFP	113
Pop1(NLS)-GFP	192
Nup60(NLS)-GFP	144

## Sheet: Figure 2h
Uncropped confocal images for Pct1(NLS)-GFP fusion constructs for Srp1 and Kap95 determined NLS
Scale bar: 10 µm
	n (cell imaged)
Pct1(Srp1-NLS)-GFP	103
Pct1(Kap95-NLS)-GFP	210

## Sheet: Figure 6c
mass	category
5.23	Srp1
9.22	Srp1
6.13	Srp1
5.02	Srp1
9.28	Srp1
9.06	Srp1
6.86	Srp1
4.99	Srp1
8.9	Srp1
4.59	Srp1
9.35	Srp1
5.05	Srp1
9.03	Srp1
9.06	Srp1
5.86	Srp1
7.84	Srp1
5.52	Srp1
8.8	Srp1
7.01	Srp1
9.88	Srp1
6.8	Srp1
4.81	Srp1
8.67	Srp1
5.03	Srp1
9.63	Srp1
9.48	Srp1
8.23	Srp1
5.23	Kap95
9.22	Kap95
6.13	Kap95
5.02	Kap95
9.28	Kap95
9.06	Kap95
6.86	Kap95
4.99	Kap95
8.9	Kap95
4.59	Kap95
9.35	Kap95
5.05	Kap95
9.03	Kap95
9.06	Kap95
5.86	Kap95
7.84	Kap95
5.52	Kap95
8.8	Kap95
7.01	Kap95
9.88	Kap95
6.8	Kap95
4.81	Kap95
8.67	Kap95
4.8	Kap95
5.03	Kap95
9.63	Kap95
9.48	Kap95
8.23	Kap95
10.09	Kap104
5.07	Kap104
8.49	Kap104
8.35	Kap121
7.65	Kap121
9.35	Kap121
9.22	Kap121
6.95	Kap121
4.4	Kap121
9.57	Kap121
5.68	Kap121
9.48	Kap121
8.92	Kap122
9.34	Kap123
7.01	Kap123
10.67	Kap123
9.34	Kap123
9.12	Kap123
8.92	Kap123
10.67	Kap123
10.04	Kap123
8.51	Kap123
10.09	Kap123
9.7	Kap123
8.93	Kap123
10.62	Kap123
8.62	Kap123
7.53	Kap123
10.09	Kap123
10.02	Kap123
10.0	Kap123
10.17	Kap123
10.02	Kap123
9.28	Kap123
5.98	Kap123
9.83	Kap123
11.71	Kap123
11.71	Kap123
10.05	Kap123
8.59	Kap123
9.53	Kap123
6.28	Kap123
9.89	Kap123
8.26	Kap123
8.92	Mtr10
6.08	Sxm1
7.18	Sxm1
4.99	nuclear
6.28	nuclear
4.55	nuclear
9.15	nuclear
9.23	nuclear
8.6	nuclear
9.69	nuclear
5.35	nuclear
9.34	nuclear
5.87	nuclear
8.74	nuclear
6.74	nuclear
9.21	nuclear
6.14	nuclear
5.66	nuclear
6.64	nuclear
4.71	nuclear
9.24	nuclear
5.03	nuclear
7.01	nuclear
6.57	nuclear
4.26	nuclear
4.46	nuclear
6.52	nuclear
5.94	nuclear
4.57	nuclear
5.53	nuclear
6.69	nuclear
4.54	nuclear
5.26	nuclear
9.87	nuclear
5.31	nuclear
9.27	nuclear
6.04	nuclear
7.21	nuclear
4.42	nuclear
4.82	nuclear
4.81	nuclear
4.91	nuclear
8.54	nuclear
5.52	nuclear
9.22	nuclear
8.5	nuclear
8.8	nuclear
5.01	nuclear
9.49	nuclear
5.32	nuclear
5.14	nuclear
9.24	nuclear
8.42	nuclear
9.14	nuclear
5.02	nuclear
7.27	nuclear
8.05	nuclear
8.86	nuclear
4.83	nuclear
4.73	nuclear
5.86	nuclear
4.8	nuclear
8.36	nuclear
7.47	nuclear
5.95	nuclear
6.63	nuclear
8.28	nuclear
7.76	nuclear
6.03	nuclear
6.59	nuclear
9.17	nuclear
8.13	nuclear
8.08	nuclear
10.0	nuclear
9.48	nuclear
8.28	nuclear
9.17	nuclear
9.48	nuclear
10.0	nuclear
6.87	nuclear
7.53	nuclear
6.86	nuclear
5.43	nuclear
6.04	nuclear
9.69	nuclear
5.08	nuclear
5.99	nuclear
7.88	nuclear
5.26	nuclear
4.72	nuclear
9.26	nuclear
8.92	nuclear
5.83	nuclear
4.69	nuclear
4.44	nuclear
10.14	nuclear
6.09	nuclear
9.61	nuclear
6.81	nuclear
8.27	nuclear
5.25	nuclear
7.07	nuclear
6.11	nuclear
4.84	nuclear
5.03	nuclear
5.02	nuclear
9.35	nuclear
4.54	nuclear
4.66	nuclear
10.33	nuclear
8.97	nuclear
6.24	nuclear
10.24	nuclear
5.31	nuclear
8.14	nuclear
8.19	nuclear
5.73	nuclear
6.75	nuclear
9.11	nuclear
4.81	nuclear
8.11	nuclear
9.39	nuclear
7.06	nuclear
8.68	nuclear
8.52	nuclear
6.02	nuclear
6.67	nuclear
9.36	nuclear
9.41	nuclear
8.16	nuclear
5.71	nuclear
9.17	nuclear
4.57	nuclear
4.82	nuclear
5.66	nuclear
8.05	nuclear
7.14	nuclear
6.89	nuclear
5.03	nuclear
5.02	nuclear
5.44	nuclear
6.83	nuclear
6.15	nuclear
5.23	all_hits
9.22	all_hits
6.13	all_hits
5.02	all_hits
9.28	all_hits
9.06	all_hits
6.86	all_hits
4.99	all_hits
8.9	all_hits
4.59	all_hits
9.35	all_hits
5.05	all_hits
9.03	all_hits
9.06	all_hits
5.86	all_hits
7.84	all_hits
5.52	all_hits
8.8	all_hits
7.01	all_hits
9.88	all_hits
6.8	all_hits
4.81	all_hits
8.67	all_hits
4.8	all_hits
5.03	all_hits
9.63	all_hits
9.48	all_hits
8.23	all_hits
10.09	all_hits
5.07	all_hits
8.49	all_hits
8.35	all_hits
7.65	all_hits
9.35	all_hits
9.22	all_hits
6.95	all_hits
4.4	all_hits
9.57	all_hits
5.68	all_hits
9.48	all_hits
8.92	all_hits
8.92	all_hits
9.34	all_hits
7.01	all_hits
10.67	all_hits
9.34	all_hits
9.12	all_hits
8.92	all_hits
10.67	all_hits
10.04	all_hits
8.51	all_hits
10.09	all_hits
9.7	all_hits
8.93	all_hits
10.62	all_hits
8.62	all_hits
7.53	all_hits
10.09	all_hits
10.02	all_hits
10.0	all_hits
10.17	all_hits
10.02	all_hits
9.28	all_hits
5.98	all_hits
9.83	all_hits
11.71	all_hits
11.71	all_hits
10.05	all_hits
8.59	all_hits
9.53	all_hits
6.28	all_hits
9.89	all_hits
8.26	all_hits
6.08	all_hits
7.18	all_hits

## Sheet: Figure S1c
Uncropped Instant Blue stained gel presented in Fig. S1c
Lane 1,3,5	cleared lysate after DSP crosslinking without the addition of reducing agent beta-mecaptoethanol
Lane 2,4,6,8	cleared lysate after DSP crosslinking with the addition of reducing agent beta-mecaptoethanol
M (Marker Lane)	Presicion Plus Protein All Blue Prestained Protein Standards (Biorad, Cat. No. 1610373); molecular weight is indicate on one membrane

## Sheet: Figure S1d
Uncropped Western Blots presented in Fig. S1d
Lane 1,3,5,7	Input (resuspended ribosome nascent chain pellet after sucrose cushion) for each of the four biological replicates
Lane 2,4,6,8	Affinity purified protein after Streptactin beads for each of the four biological replicates
Lane 9 labelled with an asterisk (*)	Kap104 on the Kap121-StrepII membrane or Kap121 on th Kap104-StrepII membrane
M (Marker Lane)	Presicion Plus Protein All Blue Prestained Protein Standards (Biorad, Cat. No. 1610373); molecular weight is indicate on one membrane
StrepII-tagged protein was detected using an anti-StrepII antibody and an anti-rabbit HRP antibody

## Sheet: Figure S8
Underlying data for RIP-qPCR of Kap123 cargoes
mRNA	treatment	replicate 1	replicate 2	replicate 3
nup60	cycloheximide	10.366	11.338	10.141
aim44	cycloheximide	4.145	3.596	3.917
nbp1	cycloheximide	6.039	4.455	6.165
pop1	cycloheximide	4.081	4.644	5.507
nup60	puromycin	3.19	4.618	4.472
aim44	puromycin	3.11	2.381	2.456
nbp1	puromycin	5.152	3.673	4.692
pop1	puromycin	2.368	3.477	3.544

## Sheet: Figure S12 - Ssb2
protein	Unnamed: 0	category	protein.1	YORF	halftime [min]	degradationRate [min-1]	proteinSynthesis (Proteins/sec)	Ssb2Bound	Ssb2Aggr	Essentiality
ABD1	0	nuclear	ABD1	YBR236C	521.9	0.0013	0.129026478	yes	no	yes
ABF1	1	nuclear	ABF1	YKL112W	383.8	0.0018	0.125602673	no	no	yes
ACA1	2	nuclear	ACA1	YER045C			0.023788877000000003	no	no	no
ACE2	3	nuclear	ACE2	YLR131C	203.4	0.0034	0.084287606	no	no	no
ACL4	4	nuclear	ACL4	YDR161W			0.0	yes	yes	no
ACM1	5	nuclear	ACM1	YPL267W			0.036817362	yes	no	no
ACS2	6	nuclear	ACS2	YLR153C	523.9	0.0013	0.349181952	yes	yes	no
ADF1	7	nuclear	ADF1	YCL058W-A	70.8	0.0098		no	no	no
ADR1	8	nuclear	ADR1	YDR216W	152.8	0.0045	0.066995353	no	no	no
AFI1	9	nuclear	AFI1	YOR129C	367.1	0.0019	0.021079002000000003	no	no	no
AFT1	10	nuclear	AFT1	YGL071W			0.029854856000000006	no	no	no
AFT2	11	nuclear	AFT2	YPL202C			0.054037105999999994	yes	no	no
AIF1	12	nuclear	AIF1	YNR074C	634.1	0.0011	0.132981621	yes	no	no
ALB1	13	nuclear	ALB1	YJL122W	327.7	0.0021	0.577515425	yes	no	no
AMN1	14	nuclear	AMN1	YBR158W	2023-01-23	0.03	0.020270159	yes	no	no
AOS1	15	nuclear	AOS1	YPR180W	494.5	0.0014		yes	no	no
APN1	16	nuclear	APN1	YKL114C	544.0	0.0013	0.225456761	no	no	no
APN2	17	nuclear	APN2	YBL019W			0.026000536	no	no	no
ARB1	18	nuclear	ARB1	YER036C	571.1	0.0012	0.44617285700000003	yes	yes	no
ARG80	19	nuclear	ARG80	YMR042W	181.0	0.0038	0.09515366300000001	no	no	no
ARG81	20	nuclear	ARG81	YML099C			0.017057931000000002	no	no	no
ARG82	21	nuclear	ARG82	YDR173C	453.0	0.0015	0.074494384	no	no	no
ARO80	22	nuclear	ARO80	YDR421W			0.028453805	no	no	no
ARP4	23	nuclear	ARP4	YJL081C	427.2	0.0016	0.07217918799999999	no	no	yes
ARP5	24	nuclear	ARP5	YNL059C	587.8	0.0012	0.127994791	no	yes	no
ARP7	25	nuclear	ARP7	YPR034W	606.2	0.0011	0.099461396	yes	no	yes
ARP8	26	nuclear	ARP8	YOR141C	689.6	0.001	0.084608111	no	yes	no
ARP9	27	nuclear	ARP9	YMR033W			0.127969331	yes	yes	yes
ARR1	28	nuclear	ARR1	YPR199C			0.079946108	yes	no	no
ARX1	29	nuclear	ARX1	YDR101C	546.6	0.0013	0.13348020300000002	yes	no	no
ASF1	30	nuclear	ASF1	YJL115W	661.4	0.001	0.128636169	no	no	no
ASF2	31	nuclear	ASF2	YDL197C	257.7	0.0027	0.038088643	no	no	no
ASH1	32	nuclear	ASH1	YKL185W	58.9	0.0118	0.041669497	no	no	no
ASR1	33	nuclear	ASR1	YPR093C			0.044820177	no	no	no
ATC1	34	nuclear	ATC1	YDR184C	2023-06-20	0.0336	0.103120597	yes	no	no
ATG4	35	nuclear	ATG4	YNL223W			0.031626095	no	no	no
AZF1	36	nuclear	AZF1	YOR113W	184.5	0.0038	0.020331475	yes	no	no
BAS1	37	nuclear	BAS1	YKR099W	351.8	0.002	0.022309914	yes	no	no
BCY1	38	nuclear	BCY1	YIL033C	623.0	0.0011	0.554355633	yes	no	no
BDF2	39	nuclear	BDF2	YDL070W	42.8	0.0162	0.253206705	no	no	no
BIR1	40	nuclear	BIR1	YJR089W				no	no	no
BLM10	41	nuclear	BLM10	YFL007W	350.5	0.002	0.011498007	no	no	no
BMH1	42	nuclear	BMH1	YER177W	696.5	0.001	2.139272198	yes	no	no
BMH2	43	nuclear	BMH2	YDR099W	645.2	0.0011	1.189172213	yes	no	no
BMS1	44	nuclear	BMS1	YPL217C	520.8	0.0013	0.09411938800000001	no	yes	yes
BRN1	45	nuclear	BRN1	YBL097W			0.017575155	no	no	yes
BTN2	46	nuclear	BTN2	YGR142W			0.047266724	no	no	no
BUB1	47	nuclear	BUB1	YGR188C				no	no	no
BUD13	48	nuclear	BUD13	YGL174W	389.0	0.0018	0.08695460599999999	no	no	no
BUD20	49	nuclear	BUD20	YLR074C	158.6	0.0044	0.517702526	no	no	no
BUD22	50	nuclear	BUD22	YMR014W	389.4	0.0018	0.234833774	no	no	no
BUD32	51	nuclear	BUD32	YGR262C	680.2	0.001	0.130653815	yes	no	no
BYE1	52	nuclear	BYE1	YKL005C	298.2	0.0023	0.025752405	no	no	no
CAC2	53	nuclear	CAC2	YML102W			0.14784903300000002	yes	no	no
CAD1	54	nuclear	CAD1	YDR423C			0.087895357	no	no	no
CAM1	55	nuclear	CAM1	YPL048W	605.5	0.0011	0.696795693	yes	yes	no
CAT8	56	nuclear	CAT8	YMR280C			0.052816745	no	no	no
CBK1	57	nuclear	CBK1	YNL161W	482.6	0.0014	0.020848682	yes	no	no
CCS1	58	nuclear	CCS1	YMR038C	585.0	0.0012	0.19663341199999998	yes	no	no
CDC14	59	nuclear	CDC14	YFR028C	524.3	0.0013	0.049733874000000004	yes	yes	yes
CDC16	60	nuclear	CDC16	YKL022C	245.6	0.0028	0.04262939599999999	no	no	yes
CDC24	61	nuclear	CDC24	YAL041W	443.7	0.0016	0.061672263	no	no	yes
CDC25	62	nuclear	CDC25	YLR310C	401.7	0.0017	0.017124699	no	no	yes
CDC26	63	nuclear	CDC26	YFR036W	236.0	0.0029	0.14121988	no	no	yes
CDC28	64	nuclear	CDC28	YBR160W	622.4	0.0011	0.22534057100000002	yes	yes	yes
CDC33	65	nuclear	CDC33	YOL139C	588.1	0.0012	1.316757212	yes	no	yes
CDC34	66	nuclear	CDC34	YDR054C	195.5	0.0035	0.17109946	no	no	yes
CDC36	67	nuclear	CDC36	YDL165W	1050.5	0.0007	0.243654715	yes	no	yes
CDC39	68	nuclear	CDC39	YCR093W	600.9	0.0012	0.031974096	no	yes	yes
CDC4	69	nuclear	CDC4	YFL009W	60.6	0.0114	0.0	no	no	yes
CDC45	70	nuclear	CDC45	YLR103C				yes	no	yes
CDC48	71	nuclear	CDC48	YDL126C	563.7	0.0012	0.338801568	yes	yes	yes
CDC5	72	nuclear	CDC5	YMR001C			0.029338769	yes	no	yes
CDC55	73	nuclear	CDC55	YGL190C	528.0	0.0013	0.046910774	yes	no	no
CDC7	74	nuclear	CDC7	YDL017W	328.1	0.0021	0.02886309	yes	no	yes
CDC73	75	nuclear	CDC73	YLR418C	624.6	0.0011	0.13979166099999998	no	yes	no
CDC8	76	nuclear	CDC8	YJR057W	639.1	0.0011	0.21391223899999998	no	no	yes
CDC9	77	nuclear	CDC9	YDL164C	466.1	0.0015	0.062572015	yes	no	yes
CDD1	78	nuclear	CDD1	YLR245C	432.6	0.0016	0.12711317	no	no	no
CDH1	79	nuclear	CDH1	YGL003C			0.022200018	yes	no	no
CEG1	80	nuclear	CEG1	YGL130W	641.4	0.0011		yes	no	yes
CHA4	81	nuclear	CHA4	YLR098C	154.4	0.0045	0.08607537400000001	no	no	no
CHK1	82	nuclear	CHK1	YBR274W	357.7	0.0019	0.070524522	yes	no	no
CHL1	83	nuclear	CHL1	YPL008W	297.7	0.0023	0.030455926	no	no	no
CHZ1	84	nuclear	CHZ1	YER030W	608.6	0.0011	0.457322204	no	no	no
CIA1	85	nuclear	CIA1	YDR267C	577.9	0.0012	0.096518271	yes	no	no
CIN5	86	nuclear	CIN5	YOR028C	39.0	0.0178	0.054418947	no	no	no
CLA4	87	nuclear	CLA4	YNL298W	346.6	0.002	0.012719923999999999	yes	no	no
CLB1	88	nuclear	CLB1	YGR108W			0.047899088	yes	no	no
CLB2	89	nuclear	CLB2	YPR119W	31.0	0.0223	0.027577646	yes	no	no
CLB3	90	nuclear	CLB3	YDL155W			0.012852065	yes	no	no
CLB4	91	nuclear	CLB4	YLR210W			0.013177613999999999	yes	no	no
CLB5	92	nuclear	CLB5	YPR120C			0.014978148	no	no	no
CLN1	93	nuclear	CLN1	YMR199W			0.017612303	yes	no	no
CLN2	94	nuclear	CLN2	YPL256C			0.135527273	yes	no	no
CLN3	95	nuclear	CLN3	YAL040C			0.064669885	no	no	no
CPR1	96	nuclear	CPR1	YDR155C	650.5	0.0011	0.0	yes	no	no
CRF1	97	nuclear	CRF1	YDR223W			0.039225916	no	no	no
CRM1	98	nuclear	CRM1	YGR218W	724.7	0.001	0.148442474	no	no	yes
CRP1	99	nuclear	CRP1	YHR146W	481.7	0.0014	0.406630691	no	no	no
CRZ1	100	nuclear	CRZ1	YNL027W	487.8	0.0014	0.051513724000000004	yes	no	no
CSE2	101	nuclear	CSE2	YNR010W	393.8	0.0018	0.07254949299999999	no	no	no
CSL4	102	nuclear	CSL4	YNL232W	597.7	0.0012	0.13485617800000002	yes	no	no
CSR2	103	nuclear	CSR2	YPR030W			0.022801276000000002	no	no	no
CST6	104	nuclear	CST6	YIL036W	352.3	0.002	0.032051774	yes	no	no
CTF19	105	nuclear	CTF19	YPL018W			0.060772439000000004	no	no	no
CTH1	106	nuclear	CTH1	YDR151C			0.0	no	no	no
CTK1	107	nuclear	CTK1	YKL139W	2023-06-11	0.0596	0.044864583	no	no	no
CTK2	108	nuclear	CTK2	YJL006C	341.0	0.002	0.099556702	yes	no	no
CTL1	109	nuclear	CTL1	YMR180C			0.015098298999999999	no	no	no
CTR9	110	nuclear	CTR9	YOL145C	633.8	0.0011	0.10801593699999999	no	no	no
CUP2	111	nuclear	CUP2	YGL166W			0.07165361099999999	no	no	no
CUP9	112	nuclear	CUP9	YPL177C			0.027681228999999998	yes	no	no
CUR1	113	nuclear	CUR1	YPR158W			0.145321733	no	no	no
CWC24	114	nuclear	CWC24	YLR323C	338.2	0.002	0.089777934	no	no	no
CYC8	115	nuclear	CYC8	YBR112C	627.8	0.0011	0.160144743	no	no	no
DAL80	116	nuclear	DAL80	YKR034W			0.032191562	no	no	no
DAL81	117	nuclear	DAL81	YIR023W			0.0	no	no	no
DAL82	118	nuclear	DAL82	YNL314W			0.06378637200000001	no	no	no
DAT1	119	nuclear	DAT1	YML113W			0.149501773	no	no	no
DBP2	120	nuclear	DBP2	YNL112W	450.0	0.0015	0.631913174	yes	yes	no
DBP5	121	nuclear	DBP5	YOR046C	605.6	0.0011	0.312517898	no	no	yes
DBR1	122	nuclear	DBR1	YKL149C			0.014767506000000001	no	no	no
DCP1	123	nuclear	DCP1	YOL149W	546.7	0.0013	0.21609456100000002	no	no	no
DCP2	124	nuclear	DCP2	YNL118C	552.2	0.0013	0.05921346	no	no	yes
DED1	125	nuclear	DED1	YOR204W	547.3	0.0013	0.344823754	yes	yes	yes
DEF1	126	nuclear	DEF1	YKL054C	597.5	0.0012	0.4120794820000001	no	no	no
DEG1	127	nuclear	DEG1	YFL001W	496.8	0.0014	0.03772825	no	no	no
DIA2	128	nuclear	DIA2	YOR080W			0.007428051	no	no	no
DIG1	129	nuclear	DIG1	YPL049C	416.3	0.0017	0.063385843	no	no	no
DIG2	130	nuclear	DIG2	YDR480W	531.4	0.0013	0.133417366	yes	no	no
DMC1	131	nuclear	DMC1	YER179W			0.034257745	no	no	no
DNA2	132	nuclear	DNA2	YHR164C	290.9	0.0024	0.041849792000000004	no	no	yes
DOT1	133	nuclear	DOT1	YDR440W	369.9	0.0019	0.0	no	no	no
DOT5	134	nuclear	DOT5	YIL010W	379.5	0.0018	0.3663451720000001	yes	no	no
DPB2	135	nuclear	DPB2	YPR175W	676.3	0.001	0.031193403999999997	yes	no	yes
DPS1	136	nuclear	DPS1	YLL018C	652.6	0.0011	0.64583586	yes	yes	no
DRN1	137	nuclear	DRN1	YGR093W	489.7	0.0014	0.04138227	no	no	no
DSK2	138	nuclear	DSK2	YMR276W	687.5	0.001	0.415500019	no	no	no
DSL1	139	nuclear	DSL1	YNL258C	551.6	0.0013	0.08931477	no	no	yes
DST1	140	nuclear	DST1	YGL043W	568.7	0.0012	0.242566405	no	no	no
EAF5	141	nuclear	EAF5	YEL018W	611.2	0.0011	0.103970127	no	no	no
ECM1	142	nuclear	ECM1	YAL059W	388.3	0.0018	0.14273583199999998	yes	no	no
ECM11	143	nuclear	ECM11	YDR446W			0.0	no	no	no
ECM22	144	nuclear	ECM22	YLR228C			0.011994484	no	no	no
ECM29	145	nuclear	ECM29	YHL030W	782.9	0.0009	0.06914534900000001	no	no	no
EDC1	146	nuclear	EDC1	YGL222C	81.8	0.0085	0.11844927599999999	no	no	no
EDC2	147	nuclear	EDC2	YER035W				no	no	no
EDC3	148	nuclear	EDC3	YEL015W	641.6	0.0011	0.206148914	yes	yes	no
ELF1	149	nuclear	ELF1	YKL160W	733.7	0.0009	0.176134767	no	no	no
ELP2	150	nuclear	ELP2	YGR200C	547.7	0.0013	0.058233989000000014	no	no	no
ELP3	151	nuclear	ELP3	YPL086C	773.3	0.0009	0.18231671100000002	yes	yes	no
EMG1	152	nuclear	EMG1	YLR186W	626.0	0.0011	0.240259571	yes	no	yes
EMW1	153	nuclear	EMW1	YNL313C	551.4	0.0013	0.068721252	yes	no	no
ENP1	154	nuclear	ENP1	YBR247C	514.8	0.0013	0.112424532	yes	yes	yes
ESC2	155	nuclear	ESC2	YDR363W	739.4	0.0009	0.053176907999999995	no	no	no
ESC8	156	nuclear	ESC8	YOL017W			0.08523406300000001	no	no	no
ESP1	157	nuclear	ESP1	YGR098C			0.053621377000000005	no	no	yes
ESS1	158	nuclear	ESS1	YJR017C	589.9	0.0012	0.234396355	yes	no	yes
EST1	159	nuclear	EST1	YLR233C	587.8	0.0012	0.026899317000000002	no	no	no
EST2	160	nuclear	EST2	YLR318W			0.009239951	no	no	no
EST3	161	nuclear	EST3	YIL009C-A			0.419123455	no	no	no
ETT1	162	nuclear	ETT1	YOR051C	625.0	0.0011	0.25884987800000003	no	yes	no
FAP7	163	nuclear	FAP7	YDL166C	539.4	0.0013	0.200151178	no	yes	no
FAR1	164	nuclear	FAR1	YJL157C	32.1	0.0216	0.148159169	yes	no	no
FCP1	165	nuclear	FCP1	YMR277W	584.9	0.0012	0.032656387	no	no	yes
FHL1	166	nuclear	FHL1	YPR104C	272.1	0.0025	0.051734102000000004	no	no	no
FIN1	167	nuclear	FIN1	YDR130C			0.039635349	no	no	no
FKH1	168	nuclear	FKH1	YIL131C	244.0	0.0028		yes	no	no
FKH2	169	nuclear	FKH2	YNL068C	367.3	0.0019	0.016661227	yes	no	no
FLO8	170	nuclear	FLO8	YER109C			0.023193701	no	no	no
FOL2	171	nuclear	FOL2	YGR267C	844.5	0.0008	0.308613564	yes	no	no
FPR3	172	nuclear	FPR3	YML074C	516.5	0.0013	0.621532314	no	yes	no
FPR4	173	nuclear	FPR4	YLR449W	541.3	0.0013	0.386260115	no	yes	no
FUM1	174	nuclear	FUM1	YPL262W	561.4	0.0012	0.34147794600000003	yes	no	no
FUS2	175	nuclear	FUS2	YMR232W			0.042872042	no	no	no
FUS3	176	nuclear	FUS3	YBL016W	263.4	0.0026	0.131059534	yes	no	no
FZF1	177	nuclear	FZF1	YGL254W	404.0	0.0017	0.012682971999999999	no	no	no
GAL3	178	nuclear	GAL3	YDR009W			0.033591821	no	no	no
GAL4	179	nuclear	GAL4	YPL248C			0.041782297999999995	no	no	no
GAL80	180	nuclear	GAL80	YML051W			0.014077639	no	no	no
GAL83	181	nuclear	GAL83	YER027C	459.6	0.0015	0.099651468	yes	no	no
GAT1	182	nuclear	GAT1	YFL021W	170.3	0.0041	0.029875116	yes	no	no
GBP2	183	nuclear	GBP2	YCL011C	532.4	0.0013	0.17136521	yes	yes	no
GCD10	184	nuclear	GCD10	YNL062C	478.8	0.0014	0.15878269	yes	no	yes
GCD14	185	nuclear	GCD14	YJL125C	557.9	0.0012	0.06314628	no	no	yes
GCN4	186	nuclear	GCN4	YEL009C			0.4748705720000001	yes	no	no
GCN5	187	nuclear	GCN5	YGR252W	458.6	0.0015	0.255905381	no	no	no
GCR2	188	nuclear	GCR2	YNL199C	595.6	0.0012	0.0323553	no	no	no
GDH1	189	nuclear	GDH1	YOR375C	1035.1	0.0007	0.47635290799999996	yes	no	no
GDH3	190	nuclear	GDH3	YAL062W			0.112621728	no	no	no
GDS1	191	nuclear	GDS1	YOR355W	52.7	0.0132	0.065358828	no	no	no
GIM5	192	nuclear	GIM5	YML094W	578.3	0.0012	0.21976835399999997	yes	no	no
GIS1	193	nuclear	GIS1	YDR096W	511.6	0.0014	0.020593022	no	no	no
GLC7	194	nuclear	GLC7	YER133W	942.7	0.0007	0.4213845470000001	no	yes	yes
GLN3	195	nuclear	GLN3	YER040W	340.5	0.002	0.017876601000000002	no	no	no
GLR1	196	nuclear	GLR1	YPL091W	507.3	0.0014	0.299218617	yes	yes	no
GPD1	197	nuclear	GPD1	YDL022W	1469.0	0.0005	0.33927292299999995	yes	no	no
GRE2	198	nuclear	GRE2	YOL151W	330.0	0.0021	0.258843998	yes	no	no
GRR1	199	nuclear	GRR1	YJR090C			0.031422095	no	no	no
GRX3	200	nuclear	GRX3	YDR098C	816.7	0.0008	0.321876989	yes	yes	no
GRX4	201	nuclear	GRX4	YER174C	593.2	0.0012	0.235167068	yes	yes	no
GSM1	202	nuclear	GSM1	YJL103C			0.007118861999999998	no	no	no
GSP1	203	nuclear	GSP1	YLR293C	638.1	0.0011	2.250011341	yes	yes	yes
GSP2	204	nuclear	GSP2	YOR185C	532.6	0.0013	0.607073079	yes	yes	no
GTR1	205	nuclear	GTR1	YML121W	657.6	0.0011	0.223699177	no	no	no
GTR2	206	nuclear	GTR2	YGR163W	519.8	0.0013	0.071906525	yes	no	no
GTS1	207	nuclear	GTS1	YGL181W	414.3	0.0017	0.109456494	yes	no	no
GZF3	208	nuclear	GZF3	YJL110C	136.8	0.0051	0.045952897	yes	no	no
HAA1	209	nuclear	HAA1	YPR008W	465.2	0.0015	0.048899682	no	no	no
HAC1	210	nuclear	HAC1	YFL031W			0.365471604	yes	no	no
HAL9	211	nuclear	HAL9	YOL089C	458.5	0.0015	0.02505048	no	no	no
HAP1	212	nuclear	HAP1	YLR256W	134.0	0.0052	0.044115092	no	no	no
HAT1	213	nuclear	HAT1	YPL001W	662.0	0.001	0.030096455	no	no	no
HAT2	214	nuclear	HAT2	YEL056W	546.6	0.0013	0.24517372399999998	yes	no	no
HCM1	215	nuclear	HCM1	YCR065W			0.00839981	yes	no	no
HDA2	216	nuclear	HDA2	YDR295C	562.9	0.0012	0.041494925	no	no	no
HDA3	217	nuclear	HDA3	YPR179C	525.7	0.0013	0.09930078199999999	no	no	no
HFM1	218	nuclear	HFM1	YGL251C			0.066710798	no	no	no
HHO1	219	nuclear	HHO1	YPL127C	212.6	0.0033	0.386109858	yes	yes	no
HIF1	220	nuclear	HIF1	YLL022C	369.8	0.0019		yes	no	no
HIR2	221	nuclear	HIR2	YOR038C	496.0	0.0014	0.029229829	yes	no	no
HIR3	222	nuclear	HIR3	YJR140C	245.9	0.0028	0.042867094	no	no	no
HMF1	223	nuclear	HMF1	YER057C	551.4	0.0013	0.524377766	no	no	no
HMLALPHA1	224	nuclear	HMLALPHA1	YCL066W			0.064041554	no	no	no
HMLALPHA2	225	nuclear	HMLALPHA2	YCL067C			0.027967884	no	no	no
HMO1	226	nuclear	HMO1	YDR174W	696.4	0.001	0.653043168	yes	yes	no
HMRA1	227	nuclear	HMRA1	YCR097W			0.167262773	no	no	no
HMT1	228	nuclear	HMT1	YBR034C	715.7	0.001	0.072267935	yes	no	no
HOG1	229	nuclear	HOG1	YLR113W	645.5	0.0011	0.19343186899999998	yes	no	no
HOP1	230	nuclear	HOP1	YIL072W			0.036937423	no	no	no
HOT1	231	nuclear	HOT1	YMR172W	412.1	0.0017	0.018032345	no	no	no
HPC2	232	nuclear	HPC2	YBR215W	456.0	0.0015	0.32571322199999997	no	no	no
HRB1	233	nuclear	HRB1	YNL004W	1136.6	0.0006	0.099767417	no	no	no
HRP1	234	nuclear	HRP1	YOL123W	553.1	0.0013	0.315981621	no	no	yes
HRR25	235	nuclear	HRR25	YPL204W	398.9	0.0017	0.12334760300000001	no	no	no
HRT1	236	nuclear	HRT1	YOL133W	399.2	0.0017	0.25066866600000004	yes	no	no
HSF1	237	nuclear	HSF1	YGL073W	626.7	0.0011	0.033696891	no	no	yes
HSM3	238	nuclear	HSM3	YBR272C	1100.8	0.0006	0.118333597	yes	no	no
HSP104	239	nuclear	HSP104	YLL026W	1420.8	0.0005		yes	no	no
HSP26	240	nuclear	HSP26	YBR072W			0.445093895	yes	yes	no
HSP82	241	nuclear	HSP82	YPL240C	3898.6	0.0002	1.650835342	yes	yes	no
HST2	242	nuclear	HST2	YPL015C	517.9	0.0013		yes	no	no
HST3	243	nuclear	HST3	YOR025W			0.01037602	yes	no	no
HST4	244	nuclear	HST4	YDR191W	698.5	0.001	0.014139338999999999	no	no	no
HXK2	245	nuclear	HXK2	YGL253W	1069.2	0.0006	1.334145815	yes	no	no
IBD2	246	nuclear	IBD2	YNL164C	326.2	0.0021	0.066658814	no	no	no
ICP55	247	nuclear	ICP55	YER078C	448.3	0.0015	0.053909724000000006	no	no	no
ICR1	248	nuclear	ICR1	YNCI0012				no	no	no
IES1	249	nuclear	IES1	YFL013C	493.7	0.0014	0.044631764000000004	no	no	no
IFH1	250	nuclear	IFH1	YLR223C	38.8	0.0179	0.052134719	no	no	no
IGO1	251	nuclear	IGO1	YNL157W			0.372254288	no	no	no
IKI1	252	nuclear	IKI1	YHR187W	954.6	0.0007	0.0	yes	no	no
IKI3	253	nuclear	IKI3	YLR384C	559.2	0.0012	0.022762459	yes	yes	no
IME1	254	nuclear	IME1	YJR094C			0.054189084000000005	no	no	no
IME2	255	nuclear	IME2	YJL106W			0.018097515	no	no	no
INO2	256	nuclear	INO2	YDR123C			0.03658431	no	no	no
INO4	257	nuclear	INO4	YOL108C	230.6	0.003	0.281337314	no	no	no
IPA1	258	nuclear	IPA1	YJR141W			0.059220533	no	no	no
IPI1	259	nuclear	IPI1	YHR085W	556.9	0.0012	0.113080246	no	yes	no
IPK1	260	nuclear	IPK1	YDR315C			0.065127648	no	no	no
IRC25	261	nuclear	IRC25	YLR021W	581.4	0.0012	0.253370861	yes	no	no
IRE1	262	nuclear	IRE1	YHR079C	684.6	0.001		no	no	no
IRR1	263	nuclear	IRR1	YIL026C	620.9	0.0011	0.060745932	yes	no	yes
IWR1	264	nuclear	IWR1	YDL115C	459.2	0.0015	0.184873864	no	no	no
KAP114	265	nuclear	KAP114	YGL241W	541.3	0.0013	0.039946405	no	no	no
KAP120	266	nuclear	KAP120	YPL125W	751.0	0.0009	0.263067398	yes	yes	no
KAP122	267	nuclear	KAP122	YGL016W	542.5	0.0013	0.169429868	yes	no	no
KAP123	268	nuclear	KAP123	YER110C	559.4	0.0012	0.488202246	no	yes	no
KAP95	269	nuclear	KAP95	YLR347C	590.3	0.0012	0.09943914400000001	yes	no	yes
KAR9	270	nuclear	KAR9	YPL269W			0.005302123000000001	no	no	no
KIN28	271	nuclear	KIN28	YDL108W	2563.6	0.0003	0.095083889	yes	no	yes
KNS1	272	nuclear	KNS1	YLL019C	1047.1	0.0007	0.011991706999999999	no	no	no
KSP1	273	nuclear	KSP1	YHR082C	187.9	0.0037	0.022701301	yes	no	no
KSS1	274	nuclear	KSS1	YGR040W	497.8	0.0014	0.036343692999999996	yes	yes	no
KTI11	275	nuclear	KTI11	YBL071W-A				no	no	no
KTI12	276	nuclear	KTI12	YKL110C	717.8	0.001	0.176121783	no	yes	no
LAS1	277	nuclear	LAS1	YKR063C	503.2	0.0014	0.077831675	no	no	no
LEO1	278	nuclear	LEO1	YOR123C	550.6	0.0013	0.18729266100000005	no	no	no
LEU3	279	nuclear	LEU3	YLR451W			0.016098242	no	no	no
LGE1	280	nuclear	LGE1	YPL055C			0.19314311399999998	no	no	no
LHP1	281	nuclear	LHP1	YDL051W	661.1	0.001	0.380130194	yes	no	no
LIF1	282	nuclear	LIF1	YGL090W				no	no	no
LIN1	283	nuclear	LIN1	YHR156C			0.079830323	no	no	no
LOT6	284	nuclear	LOT6	YLR011W	497.7	0.0014		no	no	no
LRP1	285	nuclear	LRP1	YHR081W	427.4	0.0016	0.294901339	no	no	no
LRS4	286	nuclear	LRS4	YDR439W	482.6	0.0014	0.0531879	no	no	no
LSM1	287	nuclear	LSM1	YJL124C	999.1	0.0007	0.273372918	no	no	no
LSM8	288	nuclear	LSM8	YJR022W			0.194368252	no	no	no
LSO1	289	nuclear	LSO1	YJR005C-A				no	no	no
LSO2	290	nuclear	LSO2	YGR169C-A				no	no	no
LTO1	291	nuclear	LTO1	YNL260C			0.143254374	no	no	no
LTV1	292	nuclear	LTV1	YKL143W	429.0	0.0016	0.17785077600000002	no	yes	no
LUC7	293	nuclear	LUC7	YDL087C	448.6	0.0015	0.090521634	no	no	yes
LYS14	294	nuclear	LYS14	YDR034C			0.079003375	no	no	no
LYS20	295	nuclear	LYS20	YDL182W	791.5	0.0009	0.481952768	yes	yes	no
LYS21	296	nuclear	LYS21	YDL131W	711.2	0.001		yes	yes	no
MAC1	297	nuclear	MAC1	YMR021C			0.065917191	no	no	no
MAD1	298	nuclear	MAD1	YGL086W	553.0	0.0013		no	no	no
MAF1	299	nuclear	MAF1	YDR005C	407.2	0.0017	0.075885621	yes	no	no
MAG1	300	nuclear	MAG1	YER142C			0.136396994	no	no	no
MAL13	301	nuclear	MAL13	YGR288W			0.032946749	no	no	no
MAL23	302	nuclear	MAL23	YSC0006				no	no	no
MAL33	303	nuclear	MAL33	YBR297W			0.01954041	no	no	no
MAL43	304	nuclear	MAL43	YSC0011				no	no	no
MAL63	305	nuclear	MAL63	YSC0015				no	no	no
MATA1	306	nuclear	MATA1	YSC0017				no	no	no
MATALPHA1	307	nuclear	MATALPHA1	YCR040W			0.051254615	no	no	no
MATALPHA2	308	nuclear	MATALPHA2	YCR039C			0.03295037	no	no	no
MBF1	309	nuclear	MBF1	YOR298C-A	658.3	0.0011		yes	no	no
MCA1	310	nuclear	MCA1	YOR197W	599.2	0.0012	0.19022771800000002	yes	no	no
MCD1	311	nuclear	MCD1	YDL003W	47.4	0.0146	0.067219711	no	no	yes
MCM1	312	nuclear	MCM1	YMR043W			0.29814217	no	no	no
MCM10	313	nuclear	MCM10	YIL150C	686.4	0.001		no	no	yes
MCM2	314	nuclear	MCM2	YBL023C	723.8	0.001	0.049324155	yes	no	yes
MCM3	315	nuclear	MCM3	YEL032W	352.8	0.002	0.193751363	yes	no	yes
MCM4	316	nuclear	MCM4	YPR019W	603.9	0.0011	0.076385614	yes	yes	no
MCM5	317	nuclear	MCM5	YLR274W	474.1	0.0015	0.023083253999999997	yes	yes	yes
MCM6	318	nuclear	MCM6	YGL201C	517.1	0.0013	0.085945908	no	yes	no
MCM7	319	nuclear	MCM7	YBR202W	100.4	0.0069	0.017569355	yes	yes	yes
MDY2	320	nuclear	MDY2	YOL111C	794.2	0.0009	0.241623051	yes	no	no
MEC1	321	nuclear	MEC1	YBR136W	449.6	0.0015	0.072067626	no	no	no
MED2	322	nuclear	MED2	YDL005C	335.6	0.0021	0.07212594	no	no	no
MEK1	323	nuclear	MEK1	YOR351C				no	no	no
MER1	324	nuclear	MER1	YNL210W			0.018339346	no	no	no
MET30	325	nuclear	MET30	YIL046W	504.4	0.0014	0.017377888	yes	no	yes
MET4	326	nuclear	MET4	YNL103W	182.1	0.0038	0.022761913999999998	no	no	no
MEX67	327	nuclear	MEX67	YPL169C	566.1	0.0012	0.136181144	yes	no	yes
MGA2	328	nuclear	MGA2	YIR033W	122.1	0.0057	0.017565361	no	no	no
MGT1	329	nuclear	MGT1	YDL200C			0.149131329	no	no	no
MHO1	330	nuclear	MHO1	YJR008W			0.013447154	no	no	no
MHR1	331	nuclear	MHR1	YDR296W	417.3	0.0017	0.10627905300000001	no	yes	no
MIG1	332	nuclear	MIG1	YGL035C	222.8	0.0031	0.011820045	no	no	no
MIG2	333	nuclear	MIG2	YGL209W			0.019537932	yes	no	no
MLH2	334	nuclear	MLH2	YLR035C				no	no	no
MLH3	335	nuclear	MLH3	YPL164C			0.021815674	no	no	no
MMS2	336	nuclear	MMS2	YGL087C	629.7	0.0011	0.248914544	no	no	no
MMS22	337	nuclear	MMS22	YLR320W			0.012186332	no	no	no
MND2	338	nuclear	MND2	YIR025W			0.055368573	no	no	no
MOB2	339	nuclear	MOB2	YFL034C-B	343.1	0.002	0.06816805	yes	no	yes
MOD5	340	nuclear	MOD5	YOR274W	578.3	0.0012	0.080855549	no	no	no
MOG1	341	nuclear	MOG1	YJR074W	475.6	0.0015	0.168566241	yes	no	no
MOT1	342	nuclear	MOT1	YPL082C	397.7	0.0017	0.023164661	no	no	yes
MOT3	343	nuclear	MOT3	YMR070W			0.037899766	no	no	no
MPE1	344	nuclear	MPE1	YKL059C	436.6	0.0016	0.07992460000000001	yes	no	no
MPH1	345	nuclear	MPH1	YIR002C	264.4	0.0026		no	no	no
MPP6	346	nuclear	MPP6	YNR024W	337.0	0.0021	0.14601234800000001	no	no	no
MRE11	347	nuclear	MRE11	YMR224C	1224.4	0.0006	0.019880135	no	no	no
MRN1	348	nuclear	MRN1	YPL184C	734.9	0.0009	0.10781221199999999	yes	no	no
MSA1	349	nuclear	MSA1	YOR066W			0.008555275	yes	no	no
MSG5	350	nuclear	MSG5	YNL053W			0.029283807999999998	yes	no	no
MSI1	351	nuclear	MSI1	YBR195C	1026.4	0.0007	0.01171409	yes	no	no
MSL5	352	nuclear	MSL5	YLR116W	464.3	0.0015	0.01630224	yes	no	yes
MSN1	353	nuclear	MSN1	YOL116W			0.06160244700000001	no	no	no
MSN2	354	nuclear	MSN2	YMR037C	384.3	0.0018	0.042922299000000004	yes	no	no
MSN4	355	nuclear	MSN4	YKL062W	113.0	0.0061	0.035523509	yes	no	no
MSN5	356	nuclear	MSN5	YDR335W			0.035480463999999996	no	no	no
MSS11	357	nuclear	MSS11	YMR164C			0.054040234000000006	no	no	no
MSS4	358	nuclear	MSS4	YDR208W	213.3	0.0032	0.031375684	no	no	yes
MTR10	359	nuclear	MTR10	YOR160W	526.1	0.0013	0.016838167	no	no	no
MTR4	360	nuclear	MTR4	YJL050W	491.0	0.0014	0.13327625699999998	yes	no	yes
MUS81	361	nuclear	MUS81	YDR386W			0.027789239	no	no	no
MVP1	362	nuclear	MVP1	YMR004W	546.7	0.0013	0.06476599	no	no	no
MYG1	363	nuclear	MYG1	YER156C			0.29717989300000003	yes	no	no
NAB2	364	nuclear	NAB2	YGL122C	551.9	0.0013		no	no	no
NAB3	365	nuclear	NAB3	YPL190C	304.4	0.0023	0.138799284	no	no	yes
NAF1	366	nuclear	NAF1	YNL124W	349.4	0.002	0.038408661000000004	no	no	no
NAM8	367	nuclear	NAM8	YHR086W	283.4	0.0024	0.021239677000000002	yes	no	no
NAS2	368	nuclear	NAS2	YIL007C	396.7	0.0017	0.047701677000000005	no	no	no
NAS6	369	nuclear	NAS6	YGR232W	640.5	0.0011	0.36225048200000004	no	no	no
NBP35	370	nuclear	NBP35	YGL091C	375.1	0.0018	0.083795573	no	no	no
NCB2	371	nuclear	NCB2	YDR397C	412.6	0.0017	0.5739064629999999	no	no	no
NCL1	372	nuclear	NCL1	YBL024W	594.6	0.0012	0.27854634100000003	yes	no	no
NDD1	373	nuclear	NDD1	YOR372C			0.045319077	yes	no	no
NDL1	374	nuclear	NDL1	YLR254C			0.045541320999999996	no	no	no
NEJ1	375	nuclear	NEJ1	YLR265C	255.0	0.0027	0.112174676	no	no	no
NFS1	376	nuclear	NFS1	YCL017C	385.9	0.0018	0.11219237300000001	no	no	no
NHP6A	377	nuclear	NHP6A	YPR052C	526.4	0.0013	0.422565728	no	no	no
NHP6B	378	nuclear	NHP6B	YBR089C-A	461.1	0.0015	0.11348859900000001	no	no	no
NIP7	379	nuclear	NIP7	YPL211W	720.7	0.001	0.624451846	no	yes	yes
NIS1	380	nuclear	NIS1	YNL078W	146.4	0.0047	0.038011494	yes	no	no
NMA111	381	nuclear	NMA111	YNL123W	505.0	0.0014	0.074645929	yes	no	no
NMA2	382	nuclear	NMA2	YGR010W	640.7	0.0011	0.046920882000000004	yes	no	no
NMD5	383	nuclear	NMD5	YJR132W	842.9	0.0008	0.089684764	no	no	no
NOB1	384	nuclear	NOB1	YOR056C	474.2	0.0015	0.193927317	no	no	no
NOC2	385	nuclear	NOC2	YOR206W	595.0	0.0012	0.33870501299999994	no	yes	no
NOC3	386	nuclear	NOC3	YLR002C	501.2	0.0014	0.101435661	yes	yes	no
NOC4	387	nuclear	NOC4	YPR144C	675.8	0.001	0.015867664	yes	no	no
NOG2	388	nuclear	NOG2	YNR053C	313.5	0.0022	0.030221779	yes	yes	yes
NOP15	389	nuclear	NOP15	YNL110C	324.4	0.0021	0.5618563329999999	no	yes	no
NOP16	390	nuclear	NOP16	YER002W	366.1	0.0019	0.380679579	no	no	no
NOP19	391	nuclear	NOP19	YGR251W	289.0	0.0024	0.254113611	no	no	no
NOP53	392	nuclear	NOP53	YPL146C	566.1	0.0012	0.2621145	no	yes	no
NOP7	393	nuclear	NOP7	YGR103W	494.6	0.0014	0.587577575	no	yes	yes
NPL3	394	nuclear	NPL3	YDR432W	595.1	0.0012	0.410251631	yes	no	no
NPT1	395	nuclear	NPT1	YOR209C	644.0	0.0011	0.304739953	yes	no	no
NRD1	396	nuclear	NRD1	YNL251C	437.5	0.0016	0.054764405999999995	yes	no	no
NRG1	397	nuclear	NRG1	YDR043C			0.018157978	no	no	no
NRG2	398	nuclear	NRG2	YBR066C			0.14640838	no	no	no
NSA2	399	nuclear	NSA2	YER126C	181.3	0.0038	0.33007784100000004	no	yes	no
NSE1	400	nuclear	NSE1	YLR007W	386.9	0.0018	0.10950984	yes	no	yes
NSG1	401	nuclear	NSG1	YHR133C	349.8	0.002	0.202555613	no	no	no
NSR1	402	nuclear	NSR1	YGR159C	498.3	0.0014	0.217524319	no	yes	no
NTG1	403	nuclear	NTG1	YAL015C	467.0	0.0015	0.092932679	no	no	no
NTG2	404	nuclear	NTG2	YOL043C			0.045220023	no	no	no
NUC1	405	nuclear	NUC1	YJL208C	610.3	0.0011	0.160355058	yes	yes	no
NUG1	406	nuclear	NUG1	YER006W	430.3	0.0016	0.32521605600000003	yes	yes	yes
NUP133	407	nuclear	NUP133	YKR082W	504.5	0.0014	0.026693767	yes	yes	no
NUP60	408	nuclear	NUP60	YAR002W	453.9	0.0015	0.11749246199999999	yes	no	no
NUP82	409	nuclear	NUP82	YJL061W	521.7	0.0013	0.063293821	yes	yes	no
NUT1	410	nuclear	NUT1	YGL151W	609.0	0.0011	0.0	no	yes	no
OGG1	411	nuclear	OGG1	YML060W	89.0	0.0078	0.241279313	no	no	no
OPI1	412	nuclear	OPI1	YHL020C	177.5	0.0039	0.068525305	no	no	no
ORC1	413	nuclear	ORC1	YML065W	34.3	0.0202	0.068211084	no	no	no
PAB1	414	nuclear	PAB1	YER165W	578.2	0.0012	1.006229012	yes	yes	no
PAC1	415	nuclear	PAC1	YOR269W			0.031219557000000002	yes	no	no
PAF1	416	nuclear	PAF1	YBR279W	513.2	0.0014	0.14516952800000002	no	no	no
PAN1	417	nuclear	PAN1	YIR006C	609.7	0.0011	0.070310411	yes	yes	yes
PAP2	418	nuclear	PAP2	YOL115W	539.5	0.0013	0.036781702	yes	no	no
PAT1	419	nuclear	PAT1	YCR077C	557.7	0.0012	0.063464638	yes	no	no
PBP2	420	nuclear	PBP2	YBR233W	338.7	0.002	0.055682529	no	no	no
PCF11	421	nuclear	PCF11	YDR228C	443.0	0.0016	0.027405186	yes	no	yes
PCL1	422	nuclear	PCL1	YNL289W			0.09891244199999999	yes	no	no
PCL2	423	nuclear	PCL2	YDL127W			0.024525922000000002	no	no	no
PCL5	424	nuclear	PCL5	YHR071W			0.043816475	no	no	no
PCL7	425	nuclear	PCL7	YIL050W			0.021330158999999998	yes	no	no
PCT1	426	nuclear	PCT1	YGR202C	543.9	0.0013	0.107776105	no	no	no
PDC1	427	nuclear	PDC1	YLR044C	689.3	0.001	16.86632438	no	yes	no
PDC2	428	nuclear	PDC2	YDR081C	529.5	0.0013	0.024933188999999998	yes	no	no
PDC5	429	nuclear	PDC5	YLR134W			5.534214463	yes	yes	no
PDP3	430	nuclear	PDP3	YLR455W			0.22954388	no	no	no
PDR1	431	nuclear	PDR1	YGL013C	684.3	0.001	0.016854268999999998	no	no	no
PDR3	432	nuclear	PDR3	YBL005W				no	no	no
PDR8	433	nuclear	PDR8	YLR266C			0.028611589	no	no	no
PDS1	434	nuclear	PDS1	YDR113C			0.057100387	no	no	yes
PDS5	435	nuclear	PDS5	YMR076C	522.8	0.0013	0.03971123	no	no	yes
PHD1	436	nuclear	PHD1	YKL043W			0.040349914	yes	no	no
PHO2	437	nuclear	PHO2	YDL106C	336.4	0.0021		yes	no	no
PHO4	438	nuclear	PHO4	YFR034C	171.7	0.004	0.034730488	no	no	no
PHO80	439	nuclear	PHO80	YOL001W	554.5	0.0013	0.062227986	no	no	no
PHO81	440	nuclear	PHO81	YGR233C	550.5	0.0013		yes	no	no
PHO85	441	nuclear	PHO85	YPL031C	594.9	0.0012	0.128175091	yes	no	no
PIK1	442	nuclear	PIK1	YNL267W	541.7	0.0013	0.028023036	no	no	yes
PKC1	443	nuclear	PKC1	YBL105C	601.8	0.0012	0.017363486	yes	yes	yes
PKH2	444	nuclear	PKH2	YOL100W			0.018130268	no	no	no
PNC1	445	nuclear	PNC1	YGL037C	1025.1	0.0007	0.369116491	yes	no	no
PNG1	446	nuclear	PNG1	YPL096W	345.1	0.002	0.1439066	no	no	no
PNO1	447	nuclear	PNO1	YOR145C	316.1	0.0022	0.283680505	yes	yes	no
POC4	448	nuclear	POC4	YPL144W	783.3	0.0009	0.27091661699999997	no	no	no
POF1	449	nuclear	POF1	YCL047C	9627.3	0.0001	0.073354476	yes	no	no
POL12	450	nuclear	POL12	YBL035C	431.3	0.0016	0.054741402	yes	no	yes
POL30	451	nuclear	POL30	YBR088C	681.4	0.001	0.350582176	yes	no	no
POL31	452	nuclear	POL31	YJR006W	576.4	0.0012	0.07165091700000001	yes	no	yes
POL4	453	nuclear	POL4	YCR014C			0.051809415	no	no	no
POP3	454	nuclear	POP3	YNL282W	493.2	0.0014	0.071539866	no	no	no
POP6	455	nuclear	POP6	YGR030C	504.6	0.0014	0.428185305	no	no	no
POP8	456	nuclear	POP8	YBL018C	281.5	0.0025	0.663476347	no	no	no
PPN1	457	nuclear	PPN1	YDR452W	323.9	0.0021	0.182398234	no	no	no
PPR1	458	nuclear	PPR1	YLR014C			0.043211636	no	no	no
PPT1	459	nuclear	PPT1	YGR123C	521.0	0.0013	0.277007501	yes	no	no
PPZ1	460	nuclear	PPZ1	YML016C	573.1	0.0012	0.10042802099999999	no	no	no
PRE1	461	nuclear	PRE1	YER012W	759.4	0.0009	0.497114681	yes	no	yes
PRE10	462	nuclear	PRE10	YOR362C	732.3	0.0009	0.42399980299999995	yes	yes	no
PRE2	463	nuclear	PRE2	YPR103W	637.4	0.0011	0.3714616670000001	yes	no	yes
PRE3	464	nuclear	PRE3	YJL001W	508.6	0.0014	0.291327469	yes	no	yes
PRE4	465	nuclear	PRE4	YFR050C	742.9	0.0009	0.393210204	yes	no	no
PRE5	466	nuclear	PRE5	YMR314W	640.3	0.0011	0.43207657299999996	yes	yes	no
PRE6	467	nuclear	PRE6	YOL038W	651.2	0.0011	0.506314382	yes	yes	no
PRE8	468	nuclear	PRE8	YML092C	696.7	0.001	0.281510668	yes	yes	no
PRE9	469	nuclear	PRE9	YGR135W	575.1	0.0012	0.5586323470000001	yes	no	no
PRI2	470	nuclear	PRI2	YKL045W	263.0	0.0026	0.11183814199999999	yes	yes	yes
PRP19	471	nuclear	PRP19	YLL036C	540.1	0.0013	0.059076767	no	no	yes
PRP40	472	nuclear	PRP40	YKL012W	743.1	0.0009	0.057355764000000004	no	no	no
PRP45	473	nuclear	PRP45	YAL032C	290.2	0.0024	0.018520985	no	no	no
PRP8	474	nuclear	PRP8	YHR165C	380.9	0.0018	0.00946209	no	no	no
PSE1	475	nuclear	PSE1	YMR308C	801.7	0.0009		no	no	yes
PSF2	476	nuclear	PSF2	YJL072C			0.160077006	no	no	no
PSY3	477	nuclear	PSY3	YLR376C			0.12206759699999999	no	no	no
PSY4	478	nuclear	PSY4	YBL046W	412.4	0.0017	0.008794136	no	no	no
PTC1	479	nuclear	PTC1	YDL006W	624.6	0.0011	0.076453493	yes	no	no
PTC2	480	nuclear	PTC2	YER089C	497.2	0.0014	0.17111838699999998	yes	no	no
PTC3	481	nuclear	PTC3	YBL056W	556.0	0.0012	0.30539775399999997	yes	no	no
PTI1	482	nuclear	PTI1	YGR156W	483.7	0.0014	0.054474584000000006	yes	no	yes
PTK2	483	nuclear	PTK2	YJR059W	507.2	0.0014	0.050147171	no	no	no
PTP2	484	nuclear	PTP2	YOR208W			0.022005239	no	no	no
PTP3	485	nuclear	PTP3	YER075C	234.5	0.003		yes	no	no
PUB1	486	nuclear	PUB1	YNL016W	768.4	0.0009	0.29484745	no	no	no
PUP1	487	nuclear	PUP1	YOR157C	96.8	0.0072	0.306707487	yes	no	yes
PUP2	488	nuclear	PUP2	YGR253C	682.6	0.001	0.62929641	no	no	no
PUP3	489	nuclear	PUP3	YER094C	525.6	0.0013		yes	no	no
PUS1	490	nuclear	PUS1	YPL212C	553.2	0.0013	0.148327151	yes	no	no
PUS4	491	nuclear	PUS4	YNL292W	593.0	0.0012	0.130741365	yes	no	no
PUS7	492	nuclear	PUS7	YOR243C	499.6	0.0014	0.114822295	yes	no	no
PUT3	493	nuclear	PUT3	YKL015W			0.018670365	no	no	no
PWR1	494	nuclear	PWR1	YNCI0013W				no	no	no
PZF1	495	nuclear	PZF1	YPR186C	441.5	0.0016	0.0511765	no	no	no
QNS1	496	nuclear	QNS1	YHR074W	595.5	0.0012	0.123900966	yes	no	no
RAD1	497	nuclear	RAD1	YPL022W			0.017686959	no	no	no
RAD10	498	nuclear	RAD10	YML095C	534.0	0.0013	0.19027396800000002	no	no	no
RAD14	499	nuclear	RAD14	YMR201C			0.068602205	no	no	no
RAD17	500	nuclear	RAD17	YOR368W	128.2	0.0054	0.125357733	no	no	no
RAD18	501	nuclear	RAD18	YCR066W	384.9	0.0018	0.023183396000000002	no	no	no
RAD27	502	nuclear	RAD27	YKL113C	529.6	0.0013	0.143298431	no	no	no
RAD28	503	nuclear	RAD28	YDR030C			0.142952485	no	no	no
RAD30	504	nuclear	RAD30	YDR419W			0.033767459	yes	no	no
RAD4	505	nuclear	RAD4	YER162C	86.2	0.008	0.0033489459999999998	no	no	no
RAD50	506	nuclear	RAD50	YNL250W	462.0	0.0015	0.005486475	no	no	no
RAD52	507	nuclear	RAD52	YML032C	403.0	0.0017	0.034282653999999996	yes	no	no
RAD53	508	nuclear	RAD53	YPL153C	466.6	0.0015	0.014563811999999999	no	no	no
RAD54	509	nuclear	RAD54	YGL163C			0.046066403	no	no	no
RAD59	510	nuclear	RAD59	YDL059C			0.129706379	no	no	no
RAD6	511	nuclear	RAD6	YGL058W			0.19617642300000002	no	no	no
RAD9	512	nuclear	RAD9	YDR217C	104.6	0.0066	0.03192739	no	no	no
RAF1	513	nuclear	RAF1	R0030W				no	no	no
RAI1	514	nuclear	RAI1	YGL246C	687.6	0.001	0.028646327000000006	yes	no	no
RAP1	515	nuclear	RAP1	YNL216W	498.6	0.0014		no	no	yes
RAS2	516	nuclear	RAS2	YNL098C	501.0	0.0014	0.306827611	no	no	no
RAT1	517	nuclear	RAT1	YOR048C	480.8	0.0014	0.134173485	yes	no	yes
RBS1	518	nuclear	RBS1	YDL189W	401.6	0.0017	0.06704268299999999	yes	no	no
RCM1	519	nuclear	RCM1	YNL022C			0.072894471	yes	yes	no
RDH54	520	nuclear	RDH54	YBR073W	180.3	0.0038	0.062940233	yes	yes	no
RDR1	521	nuclear	RDR1	YOR380W			0.08258998	no	no	no
RDS2	522	nuclear	RDS2	YPL133C	319.3	0.0022	0.023629353999999998	no	no	no
REA1	523	nuclear	REA1	YLR106C			0.022927119	no	yes	no
REF2	524	nuclear	REF2	YDR195W	384.5	0.0018	0.031104037	yes	no	no
REP1	525	nuclear	REP1	R0020C	383.7	0.0018		no	yes	no
REP2	526	nuclear	REP2	R0040C	195.8	0.0035		no	yes	no
RFA1	527	nuclear	RFA1	YAR007C	544.9	0.0013	0.22242158	yes	no	yes
RFC2	528	nuclear	RFC2	YJR068W	623.8	0.0011	0.13622661	yes	yes	yes
RFC3	529	nuclear	RFC3	YNL290W	770.5	0.0009	0.091816068	yes	yes	no
RFC4	530	nuclear	RFC4	YOL094C	918.5	0.0008	0.18232199600000001	no	yes	yes
RGM1	531	nuclear	RGM1	YMR182C			0.072698986	no	no	no
RGT1	532	nuclear	RGT1	YKL038W			0.008134933	no	no	no
RIM101	533	nuclear	RIM101	YHL027W	42.8	0.0162	0.08453036	no	no	no
RIM15	534	nuclear	RIM15	YFL033C	331.7	0.0021	0.02734674	no	no	no
RIO1	535	nuclear	RIO1	YOR119C			0.18756819800000002	no	yes	no
RIO2	536	nuclear	RIO2	YNL207W	529.9	0.0013	0.143151894	yes	yes	yes
RIX1	537	nuclear	RIX1	YHR197W	499.8	0.0014	0.08561911800000001	no	no	no
RIX7	538	nuclear	RIX7	YLL034C	521.9	0.0013	0.062491149	yes	yes	no
RKM3	539	nuclear	RKM3	YBR030W	521.0	0.0013	0.030369989	no	yes	no
RKR1	540	nuclear	RKR1	YMR247C	567.3	0.0012	0.022966862999999997	no	yes	no
RLF2	541	nuclear	RLF2	YPR018W	341.0	0.002	0.062875547	no	no	no
RLI1	542	nuclear	RLI1	YDR091C	570.8	0.0012	0.36502211700000003	yes	yes	no
RLM1	543	nuclear	RLM1	YPL089C			0.025325969	no	no	no
RME1	544	nuclear	RME1	YGR044C	56.9	0.0122	0.12193784	yes	no	no
RMT2	545	nuclear	RMT2	YDR465C	424.5	0.0016	0.30080719899999997	yes	yes	no
RNA1	546	nuclear	RNA1	YMR235C	696.2	0.001	0.278488164	yes	no	yes
RNA14	547	nuclear	RNA14	YMR061W	674.9	0.001	0.116281685	yes	no	no
RNH201	548	nuclear	RNH201	YNL072W	379.0	0.0018	0.11126256300000001	yes	no	no
RNH70	549	nuclear	RNH70	YGR276C	359.9	0.0019	0.092905468	no	no	no
RNR2	550	nuclear	RNR2	YJL026W	464.9	0.0015	1.661720535	yes	no	no
RNR4	551	nuclear	RNR4	YGR180C	735.2	0.0009	2.144576523	yes	no	no
ROF1	552	nuclear	ROF1	YHR177W			0.046506625999999995	no	no	no
ROG1	553	nuclear	ROG1	YGL144C	414.5	0.0017	0.015414015	no	no	no
ROX3	554	nuclear	ROX3	YBL093C	221.7	0.0031	0.121956745	yes	no	yes
RPA34	555	nuclear	RPA34	YJL148W	607.7	0.0011	0.688711135	no	no	no
RPB4	556	nuclear	RPB4	YJL140W	600.5	0.0012	0.343329381	no	no	no
RPB7	557	nuclear	RPB7	YDR404C	696.0	0.001	0.170846074	yes	no	no
RPC17	558	nuclear	RPC17	YJL011C	681.8	0.001	0.234479943	no	no	no
RPH1	559	nuclear	RPH1	YER169W	396.7	0.0017	0.033771446000000004	yes	no	no
RPI1	560	nuclear	RPI1	YIL119C	119.3	0.0058	0.116787147	no	no	no
RPL23B	561	nuclear	RPL23B	YER117W			5.308297441000001	yes	yes	no
RPL28	562	nuclear	RPL28	YGL103W	604.6	0.0011	2.563584929	no	yes	no
RPM2	563	nuclear	RPM2	YML091C				no	no	no
RPN1	564	nuclear	RPN1	YHR027C	571.5	0.0012	0.167002221	no	yes	yes
RPN11	565	nuclear	RPN11	YFR004W	615.0	0.0011	0.257587607	yes	yes	yes
RPN14	566	nuclear	RPN14	YGL004C	334.9	0.0021	0.056367089	yes	no	no
RPN2	567	nuclear	RPN2	YIL075C	589.9	0.0012	0.169876203	no	yes	no
RPN4	568	nuclear	RPN4	YDL020C			0.037197113999999996	yes	no	no
RPN7	569	nuclear	RPN7	YPR108W	700.7	0.001	0.330420375	yes	yes	yes
RPN9	570	nuclear	RPN9	YDR427W	732.9	0.0009	0.21069052300000002	yes	no	no
RPP1	571	nuclear	RPP1	YHR062C	521.6	0.0013	0.112348209	no	no	no
RPT2	572	nuclear	RPT2	YDL007W	563.6	0.0012	0.42262467299999995	yes	yes	yes
RPT4	573	nuclear	RPT4	YOR259C	670.5	0.001	0.289242053	no	yes	yes
RPT6	574	nuclear	RPT6	YGL048C	713.7	0.001	0.288603307	yes	yes	yes
RRD1	575	nuclear	RRD1	YIL153W			0.039552536	yes	no	no
RRP12	576	nuclear	RRP12	YPL012W	587.6	0.0012	0.128695389	no	yes	no
RRP6	577	nuclear	RRP6	YOR001W	721.5	0.001	0.141679204	yes	no	no
RSF1	578	nuclear	RSF1	YMR030W			0.195873007	no	no	no
RSP5	579	nuclear	RSP5	YER125W	465.3	0.0015	0.075224196	yes	yes	yes
RTF1	580	nuclear	RTF1	YGL244W	293.2	0.0024	0.146352397	no	no	no
RTG1	581	nuclear	RTG1	YOL067C			0.0440954	no	no	no
RTG3	582	nuclear	RTG3	YBL103C	462.2	0.0015	0.019195045	yes	no	no
RTR1	583	nuclear	RTR1	YER139C	346.5	0.002	0.099158759	no	no	no
RTS1	584	nuclear	RTS1	YOR014W	527.8	0.0013	0.036649758	no	no	no
RTT109	585	nuclear	RTT109	YLL002W			0.061184029	yes	no	no
RVB1	586	nuclear	RVB1	YDR190C	549.9	0.0013	0.403297206	yes	yes	no
RVB2	587	nuclear	RVB2	YPL235W	630.6	0.0011	0.307033349	yes	yes	no
RXT2	588	nuclear	RXT2	YBR095C	521.4	0.0013	0.083399284	no	no	no
SAD1	589	nuclear	SAD1	YFR005C	422.0	0.0016	0.09546855800000001	no	no	yes
SAN1	590	nuclear	SAN1	YDR143C	199.2	0.0035	0.029224921	no	no	no
SAS10	591	nuclear	SAS10	YDL153C	433.7	0.0016	0.12507506	no	yes	no
SBA1	592	nuclear	SBA1	YKL117W	593.2	0.0012	0.9090627040000001	no	no	no
SCC2	593	nuclear	SCC2	YDR180W	366.0	0.0019	0.044132120999999996	no	no	yes
SCD5	594	nuclear	SCD5	YOR329C			0.018698318999999998	no	no	yes
SCH9	595	nuclear	SCH9	YHR205W	302.6	0.0023	0.033026435	yes	no	no
SCL1	596	nuclear	SCL1	YGL011C	636.9	0.0011	0.495442771	yes	no	no
SDA1	597	nuclear	SDA1	YGR245C	273.1	0.0025		no	yes	yes
SDP1	598	nuclear	SDP1	YIL113W			0.034423151	no	no	no
SDS22	599	nuclear	SDS22	YKL193C	762.5	0.0009	0.30631647	yes	no	yes
SDS3	600	nuclear	SDS3	YIL084C			0.02332836	no	no	no
SEN1	601	nuclear	SEN1	YLR430W	398.2	0.0017	0.03811064	no	no	yes
SET2	602	nuclear	SET2	YJL168C	326.2	0.0021	0.042825933	no	no	no
SFG1	603	nuclear	SFG1	YOR315W			0.10812449	no	no	no
SFL1	604	nuclear	SFL1	YOR140W	549.6	0.0013	0.057760556	no	no	no
SFP1	605	nuclear	SFP1	YLR403W	158.6	0.0044	0.028882626	yes	no	no
SGD1	606	nuclear	SGD1	YLR336C	334.4	0.0021	0.141230312	yes	yes	no
SGF73	607	nuclear	SGF73	YGL066W	287.9	0.0024		no	no	no
SGV1	608	nuclear	SGV1	YPR161C	485.0	0.0014	0.12453421199999999	yes	no	yes
SHQ1	609	nuclear	SHQ1	YIL104C	452.8	0.0015	0.126782688	yes	no	no
SIC1	610	nuclear	SIC1	YLR079W	36.5	0.019		no	no	no
SIF2	611	nuclear	SIF2	YBR103W	341.0	0.002	0.035048097	yes	no	no
SIP4	612	nuclear	SIP4	YJL089W			0.030656593	no	no	no
SIS1	613	nuclear	SIS1	YNL007C	913.8	0.0008	0.35679686	yes	yes	no
SIS2	614	nuclear	SIS2	YKR072C	542.8	0.0013	0.050807177	no	no	no
SKM1	615	nuclear	SKM1	YOL113W			0.005228846	no	no	no
SKN7	616	nuclear	SKN7	YHR206W	297.6	0.0023	0.07663011900000001	yes	no	no
SKO1	617	nuclear	SKO1	YNL167C	277.9	0.0025	0.046406008	no	no	no
SKP1	618	nuclear	SKP1	YDR328C	635.5	0.0011	0.412549602	yes	no	yes
SKS1	619	nuclear	SKS1	YPL026C			0.018371652	no	no	no
SLA1	620	nuclear	SLA1	YBL007C	607.8	0.0011	0.076651817	yes	no	no
SLT2	621	nuclear	SLT2	YHR030C	997.0	0.0007	0.053200407000000005	yes	no	no
SLX1	622	nuclear	SLX1	YBR228W			0.124588232	no	no	no
SLX4	623	nuclear	SLX4	YLR135W			0.079775833	no	no	no
SLX5	624	nuclear	SLX5	YDL013W			0.032470465	no	no	no
SLX8	625	nuclear	SLX8	YER116C			0.037527186000000004	no	no	no
SMC3	626	nuclear	SMC3	YJL074C	551.0	0.0013	0.018453423	no	yes	yes
SMC5	627	nuclear	SMC5	YOL034W			0.09687812900000001	no	no	yes
SMC6	628	nuclear	SMC6	YLR383W	347.1	0.002	0.032777697	no	no	yes
SMD1	629	nuclear	SMD1	YGR074W			0.209296707	yes	no	yes
SMP1	630	nuclear	SMP1	YBR182C			0.015282223999999999	no	no	no
SMT3	631	nuclear	SMT3	YDR510W	577.7	0.0012	1.482223569	yes	no	yes
SNF1	632	nuclear	SNF1	YDR477W	550.9	0.0013	0.059815973	yes	no	no
SNF11	633	nuclear	SNF11	YDR073W			0.039217279	no	no	no
SNF12	634	nuclear	SNF12	YNR023W	545.9	0.0013	0.008361918000000001	yes	no	no
SNF2	635	nuclear	SNF2	YOR290C	278.2	0.0025	0.012120206000000001	no	no	no
SNF4	636	nuclear	SNF4	YGL115W	695.2	0.001	0.16993618100000002	yes	no	no
SNF5	637	nuclear	SNF5	YBR289W			0.08633528300000001	no	no	no
SNF6	638	nuclear	SNF6	YHL025W	578.5	0.0012	0.063972671	no	no	no
SNT1	639	nuclear	SNT1	YCR033W			0.080350299	no	no	no
SOD1	640	nuclear	SOD1	YJR104C	371.1	0.0019	3.8146597310000003	yes	no	no
SOK1	641	nuclear	SOK1	YDR006C			0.037270216	no	no	no
SOK2	642	nuclear	SOK2	YMR016C	314.7	0.0022	0.0661311	yes	no	no
SOL1	643	nuclear	SOL1	YNR034W	1288.3	0.0005	0.17504385	yes	no	no
SPB1	644	nuclear	SPB1	YCL054W	514.5	0.0013	0.18680972699999998	no	no	no
SPC110	645	nuclear	SPC110	YDR356W	390.0	0.0018	0.029314253999999998	no	no	yes
SPN1	646	nuclear	SPN1	YPR133C	518.8	0.0013	0.228469963	no	yes	yes
SPO1	647	nuclear	SPO1	YNL012W			0.006510592	no	no	no
SPO12	648	nuclear	SPO12	YHR152W	2023-09-27	0.0248	0.201279033	no	no	no
SPO13	649	nuclear	SPO13	YHR014W			0.245779385	no	no	no
SPO14	650	nuclear	SPO14	YKR031C	392.0	0.0018	0.015766735	no	no	no
SPO20	651	nuclear	SPO20	YMR017W			0.020477237	no	no	no
SPP1	652	nuclear	SPP1	YPL138C	487.3	0.0014	0.022223108999999998	no	no	no
SPP381	653	nuclear	SPP381	YBR152W	424.9	0.0016	0.043519788	no	no	no
SPP41	654	nuclear	SPP41	YDR464W	209.2	0.0033	0.094490144	no	no	no
SPS1	655	nuclear	SPS1	YDR523C			0.02416638	no	no	no
SPT15	656	nuclear	SPT15	YER148W	285.4	0.0024	0.308760484	yes	no	yes
SPT2	657	nuclear	SPT2	YER161C	290.2	0.0024	0.058471875	no	no	no
SPT23	658	nuclear	SPT23	YKL020C			0.017561364	yes	no	no
SPT3	659	nuclear	SPT3	YDR392W	503.8	0.0014	0.086408869	no	no	no
SPT5	660	nuclear	SPT5	YML010W	445.7	0.0016	0.133990512	no	yes	yes
SPT6	661	nuclear	SPT6	YGR116W	587.1	0.0012	0.10906766400000001	no	no	yes
SRG1	662	nuclear	SRG1	YNCE0017W				no	no	no
SRM1	663	nuclear	SRM1	YGL097W	606.5	0.0011	0.12119363400000001	yes	yes	yes
SRP1	664	nuclear	SRP1	YNL189W	586.7	0.0012	0.34605397200000004	yes	no	no
SRS2	665	nuclear	SRS2	YJL092W	327.7	0.0021	0.008155508	no	no	no
SSA1	666	nuclear	SSA1	YAL005C	1211.0	0.0006	1.335720496	yes	yes	no
SSA4	667	nuclear	SSA4	YER103W			0.569232529	no	yes	no
SSD1	668	nuclear	SSD1	YDR293C	678.4	0.001	0.066874422	yes	no	no
SSL2	669	nuclear	SSL2	YIL143C	333.8	0.0021		yes	no	yes
SSU72	670	nuclear	SSU72	YNL222W	552.4	0.0013	0.246413629	yes	no	yes
STB3	671	nuclear	STB3	YDR169C	297.4	0.0023	0.045968021	yes	no	no
STB4	672	nuclear	STB4	YMR019W			0.012787163999999998	no	no	no
STB5	673	nuclear	STB5	YHR178W			0.014719933999999999	no	no	no
STD1	674	nuclear	STD1	YOR047C			0.012213303	no	no	no
STE12	675	nuclear	STE12	YHR084W	288.7	0.0024	0.04038111	no	no	no
STE20	676	nuclear	STE20	YHL007C	554.8	0.0012	0.049858914000000004	yes	no	no
STE5	677	nuclear	STE5	YDR103W	181.3	0.0038	0.026163502	yes	no	no
STH1	678	nuclear	STH1	YIL126W	471.4	0.0015	0.031794308	no	yes	yes
STP1	679	nuclear	STP1	YDR463W			0.186393979	yes	no	no
STP2	680	nuclear	STP2	YHR006W			0.006922345999999999	no	no	no
STS1	681	nuclear	STS1	YIR011C			0.147719715	yes	no	no
SUA7	682	nuclear	SUA7	YPR086W	427.9	0.0016	0.18951237199999998	yes	no	yes
SUB1	683	nuclear	SUB1	YMR039C	601.3	0.0012	0.09412704	no	no	no
SUM1	684	nuclear	SUM1	YDR310C	545.9	0.0013	0.025779154	no	no	no
SUT1	685	nuclear	SUT1	YGL162W			0.014805015	no	no	no
SUT2	686	nuclear	SUT2	YPR009W			0.048370736	yes	no	no
SWC5	687	nuclear	SWC5	YBR231C	264.8	0.0026	0.065488216	no	no	no
SWE1	688	nuclear	SWE1	YJL187C			0.022449042000000002	no	no	no
SWI1	689	nuclear	SWI1	YPL016W	418.9	0.0017	0.02940606	yes	no	no
SWI3	690	nuclear	SWI3	YJL176C	473.4	0.0015	0.014694188	no	no	no
SWI5	691	nuclear	SWI5	YDR146C	2023-08-26	0.0259	0.07475487	no	no	no
SWI6	692	nuclear	SWI6	YLR182W	486.5	0.0014	0.023200274	no	no	no
SWM1	693	nuclear	SWM1	YDR260C			0.0387744	yes	no	no
SWP82	694	nuclear	SWP82	YFL049W	499.8	0.0014	0.031551167000000005	yes	no	no
SWR1	695	nuclear	SWR1	YDR334W	461.2	0.0015	0.026658681	no	no	no
SWT1	696	nuclear	SWT1	YOR166C	875.2	0.0008	0.065340968	no	no	no
SWT21	697	nuclear	SWT21	YNL187W			0.014754198	no	no	no
SXM1	698	nuclear	SXM1	YDR395W	639.9	0.0011	0.137066499	no	no	no
SYF1	699	nuclear	SYF1	YDR416W	477.6	0.0015	0.044559225	yes	no	no
SYF2	700	nuclear	SYF2	YGR129W	351.7	0.002	0.15667036199999998	no	no	no
TAF1	701	nuclear	TAF1	YGR274C	764.6	0.0009	0.021197904	no	no	yes
TAF14	702	nuclear	TAF14	YPL129W	632.6	0.0011	0.38553793	yes	no	no
TAF6	703	nuclear	TAF6	YGL112C	522.1	0.0013	0.077771507	yes	yes	yes
TAH11	704	nuclear	TAH11	YJR046W	821.6	0.0008	0.038345586	yes	yes	yes
TAL1	705	nuclear	TAL1	YLR354C	1217.3	0.0006	1.397882694	yes	no	no
TDA1	706	nuclear	TDA1	YMR291W	76.3	0.0091	0.016720495	yes	no	no
TDP1	707	nuclear	TDP1	YBR223C	412.6	0.0017	0.178378423	yes	no	no
TEC1	708	nuclear	TEC1	YBR083W			0.058601617	yes	no	no
TEL1	709	nuclear	TEL1	YBL088C			0.026239675	no	no	no
TFB1	710	nuclear	TFB1	YDR311W	489.1	0.0014	0.035425359	no	no	yes
TFB5	711	nuclear	TFB5	YDR079C-A	375.5	0.0018		no	no	no
THI2	712	nuclear	THI2	YBR240C			0.018483511	no	no	no
THI3	713	nuclear	THI3	YDL080C			0.033653867000000004	no	no	no
THO2	714	nuclear	THO2	YNL139C	456.4	0.0015	0.077397655	no	no	no
THP1	715	nuclear	THP1	YOL072W	460.8	0.0015	0.015824459	yes	no	no
TIF6	716	nuclear	TIF6	YPR016C	646.9	0.0011	0.341023895	yes	yes	yes
TIS11	717	nuclear	TIS11	YLR136C			0.035132882000000004	yes	no	no
TLC1	718	nuclear	TLC1	YNCB0010W				no	no	no
TMA7	719	nuclear	TMA7	YLR262C-A	491.5	0.0014		no	no	no
TOF1	720	nuclear	TOF1	YNL273W	447.7	0.0015	0.020893599	no	no	no
TOG1	721	nuclear	TOG1	YER184C			0.020161846	no	no	no
TOP1	722	nuclear	TOP1	YOL006C			0.046883069000000006	no	yes	no
TOP2	723	nuclear	TOP2	YNL088W	434.2	0.0016	0.093144462	no	yes	no
TOP3	724	nuclear	TOP3	YLR234W			0.01455145	no	no	no
TOR1	725	nuclear	TOR1	YJR066W	450.4	0.0015	0.012740992	no	yes	no
TOS3	726	nuclear	TOS3	YGL179C			0.020086266999999998	no	no	no
TOS4	727	nuclear	TOS4	YLR183C			0.14588783800000002	yes	no	no
TPD3	728	nuclear	TPD3	YAL016W	634.9	0.0011	0.13336397	yes	no	no
TPK1	729	nuclear	TPK1	YJL164C	549.6	0.0013		no	no	no
TPK2	730	nuclear	TPK2	YPL203W			0.094204411	yes	no	no
TPK3	731	nuclear	TPK3	YKL166C	445.4	0.0016		no	yes	no
TPP1	732	nuclear	TPP1	YMR156C			0.072316311	no	no	no
TPT1	733	nuclear	TPT1	YOL102C	451.6	0.0015	0.167229975	yes	no	no
TRA1	734	nuclear	TRA1	YHR099W	501.7	0.0014	0.002158348	no	no	no
TRM82	735	nuclear	TRM82	YDR165W	566.8	0.0012	0.206159378	yes	no	no
TRM9	736	nuclear	TRM9	YML014W	528.7	0.0013	0.169359232	yes	no	no
TRZ1	737	nuclear	TRZ1	YKR079C	547.9	0.0013	0.027429289	no	no	no
TSR2	738	nuclear	TSR2	YLR435W	585.2	0.0012	0.193403668	yes	no	no
TUP1	739	nuclear	TUP1	YCR084C	516.8	0.0013	0.084595315	yes	no	no
TYS1	740	nuclear	TYS1	YGR185C	638.2	0.0011	0.647397466	no	no	yes
UBA1	741	nuclear	UBA1	YKL210W	549.1	0.0013	0.311000852	yes	no	yes
UBA2	742	nuclear	UBA2	YDR390C	547.2	0.0013	0.102964465	yes	no	no
UBC13	743	nuclear	UBC13	YDR092W			0.442051311	yes	no	no
UBC4	744	nuclear	UBC4	YBR082C	761.5	0.0009	1.565988729	yes	no	no
UBC9	745	nuclear	UBC9	YDL064W	573.3	0.0012	0.67433747	yes	no	yes
UBP10	746	nuclear	UBP10	YNL186W			0.062168305	no	no	no
UBS1	747	nuclear	UBS1	YBR165W			0.017360186	yes	no	no
UBX4	748	nuclear	UBX4	YMR067C	481.3	0.0014	0.019757396	yes	no	no
UBX6	749	nuclear	UBX6	YJL048C			0.049553006	no	no	no
UFD1	750	nuclear	UFD1	YGR048W	573.4	0.0012	0.093744887	no	no	yes
UFD2	751	nuclear	UFD2	YDL190C	651.3	0.0011		yes	no	no
UFO1	752	nuclear	UFO1	YML088W			0.030199737999999997	no	no	no
UGA3	753	nuclear	UGA3	YDL170W			0.061194845	no	no	no
ULP2	754	nuclear	ULP2	YIL031W			0.034343217999999995	no	no	no
ULS1	755	nuclear	ULS1	YOR191W	720.6	0.001	0.008088327	no	no	no
UME1	756	nuclear	UME1	YPL139C			0.114013411	yes	no	no
UMP1	757	nuclear	UMP1	YBR173C	2023-06-24	0.0282	0.339998598	yes	no	no
UNG1	758	nuclear	UNG1	YML021C	395.5	0.0018	0.180014659	yes	no	no
UPC2	759	nuclear	UPC2	YDR213W			0.024596875	no	no	no
UPF3	760	nuclear	UPF3	YGR072W	525.0	0.0013	0.0945812	no	no	no
URA6	761	nuclear	URA6	YKL024C	867.4	0.0008	0.576108749	yes	no	yes
USB1	762	nuclear	USB1	YLR132C			0.115948182	no	no	no
USV1	763	nuclear	USV1	YPL230W			0.042975371	no	no	no
UTP25	764	nuclear	UTP25	YIL091C	588.0	0.0012	0.056085372	yes	no	no
VHR1	765	nuclear	VHR1	YIL056W	196.0	0.0035	0.030390657999999997	no	no	no
VID22	766	nuclear	VID22	YLR373C	682.8	0.001	0.086482115	no	no	no
VPS75	767	nuclear	VPS75	YNL246W			0.20681062600000005	yes	no	no
VTS1	768	nuclear	VTS1	YOR359W	389.2	0.0018	0.016146163999999998	yes	no	no
WAR1	769	nuclear	WAR1	YML076C	353.1	0.002	0.027787417999999998	no	no	no
WHI5	770	nuclear	WHI5	YOR083W				no	no	no
WTM1	771	nuclear	WTM1	YOR230W	922.0	0.0008	0.58039775	yes	no	no
WTM2	772	nuclear	WTM2	YOR229W	496.6	0.0014	0.057105055	yes	no	no
WWM1	773	nuclear	WWM1	YFL010C	452.8	0.0015	0.347421685	no	no	no
XBP1	774	nuclear	XBP1	YIL101C			0.012476876999999999	no	no	no
XRN1	775	nuclear	XRN1	YGL173C	662.0	0.001	0.074817911	yes	yes	no
XRS2	776	nuclear	XRS2	YDR369C	31.0	0.0224	0.021028862000000002	yes	no	no
YAK1	777	nuclear	YAK1	YJL141C	297.5	0.0023	0.023327853	yes	no	no
YAP1	778	nuclear	YAP1	YML007W	178.6	0.0039	0.059276242	yes	no	no
YAP3	779	nuclear	YAP3	YHL009C	172.1	0.004	0.050280156	no	no	no
YAP5	780	nuclear	YAP5	YIR018W				no	no	no
YAP6	781	nuclear	YAP6	YDR259C			0.049799785	no	no	no
YAP7	782	nuclear	YAP7	YOL028C			0.067947545	no	no	no
YAR009C	783	nuclear	YAR009C	YAR009C			0.039882991	no	no	no
YAR1	784	nuclear	YAR1	YPL239W	646.5	0.0011	0.288459554	no	no	no
YBL005W-B	785	nuclear	YBL005W-B	YBL005W-B				no	no	no
YBL100W-B	786	nuclear	YBL100W-B	YBL100W-B				no	no	no
YBR012W-B	787	nuclear	YBR012W-B	YBR012W-B			0.018508236	no	no	no
YCK3	788	nuclear	YCK3	YER123W			0.094221662	no	no	no
YCL019W	789	nuclear	YCL019W	YCL019W			0.032877714	no	no	no
YDR034C-D	790	nuclear	YDR034C-D	YDR034C-D				no	no	no
YDR098C-B	791	nuclear	YDR098C-B	YDR098C-B				no	no	no
YDR210C-D	792	nuclear	YDR210C-D	YDR210C-D				no	no	no
YDR210W-B	793	nuclear	YDR210W-B	YDR210W-B				no	no	no
YDR261C-D	794	nuclear	YDR261C-D	YDR261C-D				no	no	no
YDR261W-B	795	nuclear	YDR261W-B	YDR261W-B				no	no	no
YDR316W-B	796	nuclear	YDR316W-B	YDR316W-B				no	no	no
YDR365W-B	797	nuclear	YDR365W-B	YDR365W-B				no	no	no
YEN1	798	nuclear	YEN1	YER041W			0.027085082000000003	no	no	no
YER138C	799	nuclear	YER138C	YER138C			0.031354514	no	no	no
YER160C	800	nuclear	YER160C	YER160C			0.023911602999999997	no	no	no
YFL002W-A	801	nuclear	YFL002W-A	YFL002W-A				no	no	no
YGR027W-B	802	nuclear	YGR027W-B	YGR027W-B				no	no	no
YGR038C-B	803	nuclear	YGR038C-B	YGR038C-B				no	no	no
YGR109W-B	804	nuclear	YGR109W-B	YGR109W-B				no	no	no
YGR161C-D	805	nuclear	YGR161C-D	YGR161C-D				no	no	no
YGR161W-B	806	nuclear	YGR161W-B	YGR161W-B				no	no	no
YHL009W-B	807	nuclear	YHL009W-B	YHL009W-B				no	no	no
YHR112C	808	nuclear	YHR112C	YHR112C	970.7	0.0007	0.305543776	yes	no	no
YHR127W	809	nuclear	YHR127W	YHR127W	541.0	0.0013	0.15035374699999998	no	yes	no
YHR214C-B	810	nuclear	YHR214C-B	YHR214C-B			0.01706637	no	no	no
YIG1	811	nuclear	YIG1	YPL201C			0.10049636	no	no	no
YIL082W-A	812	nuclear	YIL082W-A	YIL082W-A			0.010064196	no	no	no
YJL113W	813	nuclear	YJL113W	YJL113W				no	no	no
YJR027W	814	nuclear	YJR027W	YJR027W			0.029137992	no	yes	no
YJR029W	815	nuclear	YJR029W	YJR029W			0.038428486	no	no	no
YKE2	816	nuclear	YKE2	YLR200W	702.0	0.001	0.5502076029999999	no	no	no
YKL091C	817	nuclear	YKL091C	YKL091C	588.6	0.0012	0.086559275	no	no	no
YKL222C	818	nuclear	YKL222C	YKL222C			0.009955214	no	no	no
YKR041W	819	nuclear	YKR041W	YKR041W			0.05556241	no	no	no
YLR035C-A	820	nuclear	YLR035C-A	YLR035C-A				no	no	no
YLR157C-B	821	nuclear	YLR157C-B	YLR157C-B				no	no	no
YLR227W-B	822	nuclear	YLR227W-B	YLR227W-B				no	no	no
YLR278C	823	nuclear	YLR278C	YLR278C			0.016341108	no	no	no
YLR410W-B	824	nuclear	YLR410W-B	YLR410W-B				no	no	no
YML039W	825	nuclear	YML039W	YML039W			0.054540347999999995	no	no	no
YML045W	826	nuclear	YML045W	YML045W			0.008002519	no	no	no
YMR045C	827	nuclear	YMR045C	YMR045C			0.01798479	no	no	no
YMR050C	828	nuclear	YMR050C	YMR050C			0.028105083	no	no	no
YNG2	829	nuclear	YNG2	YHR090C	110.0	0.0063	0.025506826	no	no	no
YNL035C	830	nuclear	YNL035C	YNL035C			0.117349486	yes	no	no
YNL054W-B	831	nuclear	YNL054W-B	YNL054W-B				no	no	no
YNL284C-B	832	nuclear	YNL284C-B	YNL284C-B				no	no	no
YOL103W-B	833	nuclear	YOL103W-B	YOL103W-B				no	no	no
YOL159C-A	834	nuclear	YOL159C-A	YOL159C-A	1076.9	0.0006		no	no	no
YOR142W-B	835	nuclear	YOR142W-B	YOR142W-B				no	no	no
YOR192C-B	836	nuclear	YOR192C-B	YOR192C-B				no	no	no
YOR343W-B	837	nuclear	YOR343W-B	YOR343W-B				no	no	no
YOX1	838	nuclear	YOX1	YML027W			0.047438825999999996	yes	no	no
YPD1	839	nuclear	YPD1	YDL235C	579.4	0.0012	0.291138802	no	no	no
YPI1	840	nuclear	YPI1	YFR003C			0.41211020600000003	no	no	no
YPK2	841	nuclear	YPK2	YMR104C			0.013821189	no	no	no
YPL257W-B	842	nuclear	YPL257W-B	YPL257W-B				no	no	no
YPR137C-B	843	nuclear	YPR137C-B	YPR137C-B				no	no	no
YPR158C-D	844	nuclear	YPR158C-D	YPR158C-D				no	no	no
YPR158W-B	845	nuclear	YPR158W-B	YPR158W-B				no	no	no
YRA2	846	nuclear	YRA2	YKL214C	455.1	0.0015	0.0	yes	no	no
YRB1	847	nuclear	YRB1	YDR002W	621.7	0.0011	1.792424461	yes	no	yes
YRB2	848	nuclear	YRB2	YIL063C	531.6	0.0013	0.14497680699999999	no	no	no
YRB30	849	nuclear	YRB30	YGL164C	585.7	0.0012	0.043078500000000006	no	no	no
YRF1-1	850	nuclear	YRF1-1	YDR545W			0.010829895	no	yes	no
YRF1-2	851	nuclear	YRF1-2	YER190W			0.0007078060000000001	no	yes	no
YRF1-3	852	nuclear	YRF1-3	YGR296W			0.005878569	no	yes	no
YRF1-4	853	nuclear	YRF1-4	YLR466W			0.005775709	no	yes	no
YRF1-5	854	nuclear	YRF1-5	YLR467W			0.00082289	no	yes	no
YRF1-6	855	nuclear	YRF1-6	YNL339C			0.007582209	no	yes	no
YRR1	856	nuclear	YRR1	YOR162C			0.021463997000000002	no	no	no
YTA7	857	nuclear	YTA7	YGR270W	574.5	0.0012	0.074003288	no	no	no
YTH1	858	nuclear	YTH1	YPR107C	433.6	0.0016	0.038670902	no	no	no
YVH1	859	nuclear	YVH1	YIR026C	508.5	0.0014	0.19333606899999997	yes	yes	no
ZAP1	860	nuclear	ZAP1	YJL056C				no	no	no
ZNF1	861	nuclear	ZNF1	YFL052W			0.014977312	no	no	no
ZPR1	862	nuclear	ZPR1	YGR211W	669.8	0.001	0.312882229	yes	no	yes
AMN1	863	Srp1_Kap95	AMN1	YBR158W	2023-01-23	0.03	0.020270159	yes	no	no
RIF1	864	Srp1_Kap95	RIF1	YBR275C	387.7	0.0018	0.017637366	no	no	no
OPI1	865	Srp1_Kap95	OPI1	YHL020C	177.5	0.0039	0.068525305	no	no	no
SSF1	866	Srp1_Kap95	SSF1	YHR066W	533.7	0.0013	0.025459651	no	yes	no
SET1	867	Srp1_Kap95	SET1	YHR119W	277.5	0.0025	0.013935871	yes	no	no
PRP8	868	Srp1_Kap95	PRP8	YHR165C	380.9	0.0018	0.00946209	no	no	no
IRR1	869	Srp1_Kap95	IRR1	YIL026C	620.9	0.0011	0.060745932	yes	no	yes
SET3	870	Srp1_Kap95	SET3	YKR029C	358.2	0.0019	0.020494204	no	no	no
IWR1	871	Srp1_Kap95	IWR1	YDL115C	459.2	0.0015	0.184873864	no	no	no
DBF4	872	Srp1_Kap95	DBF4	YDR052C	375.3	0.0018	0.03130426	no	no	yes
TRM1	873	Srp1_Kap95	TRM1	YDR120C	483.1	0.0014	0.29226903	yes	no	no
SAN1	874	Srp1_Kap95	SAN1	YDR143C	199.2	0.0035	0.029224921	no	no	no
SIR4	875	Srp1_Kap95	SIR4	YDR227W	266.6	0.0026	0.06725669299999999	no	no	no
SSF2	876	Srp1_Kap95	SSF2	YDR312W	589.3	0.0012	0.023957834	no	no	no
SWR1	877	Srp1_Kap95	SWR1	YDR334W	461.2	0.0015	0.026658681	no	no	no
HEH2	878	Srp1_Kap95	HEH2	YDR458C	494.3	0.0014	0.13731141800000002	no	yes	no
INO80	879	Srp1_Kap95	INO80	YGL150C	410.3	0.0017		no	no	no
PCT1	880	Srp1_Kap95	PCT1	YGR202C	543.9	0.0013	0.107776105	no	no	no
TAF1	881	Srp1_Kap95	TAF1	YGR274C	764.6	0.0009	0.021197904	no	no	yes
PXR1	882	Srp1_Kap95	PXR1	YGR280C	243.1	0.0029	0.333949796	no	no	no
NUP2	883	Srp1_Kap95	NUP2	YLR335W	718.4	0.001	0.210769392	no	no	no
STO1	884	Srp1_Kap95	STO1	YMR125W	660.1	0.0011	0.123003835	no	no	no
CUS1	885	Srp1_Kap95	CUS1	YMR240C	562.5	0.0012	0.18058745199999998	no	no	yes
SRP1	886	Srp1_Kap95	SRP1	YNL189W	586.7	0.0012	0.34605397200000004	yes	no	no
KRI1	887	Srp1_Kap95	KRI1	YNL308C	559.7	0.0012	0.22713349	no	yes	no
NUP1	888	Srp1_Kap95	NUP1	YOR098C	298.7	0.0023	0.017200681000000002	yes	no	no
ULP1	889	Srp1_Kap95	ULP1	YPL020C	384.1	0.0018	0.046371245	no	no	yes
PUS1	890	Srp1_Kap95	PUS1	YPL212C	553.2	0.0013	0.148327151	yes	no	no
RPS9B	891	Kap104	RPS9B	YBR189W	646.5	0.0011	2.634853614	yes	yes	no
SYO1	892	Kap104	SYO1	YDL063C	430.4	0.0016	0.093983867	no	no	no
NAB2	893	Kap104	NAB2	YGL122C	551.9	0.0013		no	no	no
REG2	894	Kap121	REG2	YBR050C			0.035183431	no	no	no
YCR016W	895	Kap121	YCR016W	YCR016W			0.421339397	no	no	no
DBF4	896	Kap121	DBF4	YDR052C	375.3	0.0018	0.03130426	no	no	yes
SPO71	897	Kap121	SPO71	YDR104C				no	no	no
TEN1	898	Kap121	TEN1	YLR010C			0.045119335	no	no	no
ESC1	899	Kap121	ESC1	YMR219W	351.3	0.002	0.07678011400000001	no	no	no
YMR310C	900	Kap121	YMR310C	YMR310C			0.158469682	yes	yes	no
NOP8	901	Kap121	NOP8	YOL144W	504.3	0.0014	0.078667555	no	no	yes
ULP1	902	Kap121	ULP1	YPL020C	384.1	0.0018	0.046371245	no	no	yes
NUP60	903	Kap123	NUP60	YAR002W	453.9	0.0015	0.11749246199999999	yes	no	no
NCL1	904	Kap123	NCL1	YBL024W	594.6	0.0012	0.27854634100000003	yes	no	no
RPS8A	905	Kap123	RPS8A	YBL072C			13.33248696	yes	yes	no
POP7	906	Kap123	POP7	YBR167C			0.054142992	yes	no	no
BUD23	907	Kap123	BUD23	YCR047C	403.0	0.0017	0.09212245	no	no	no
NUG1	908	Kap123	NUG1	YER006W	430.3	0.0016	0.32521605600000003	yes	yes	yes
RPS8B	909	Kap123	RPS8B	YER102W			10.42350768	yes	yes	no
RPL8A	910	Kap123	RPL8A	YHL033C	557.1	0.0012	4.638732742	yes	yes	no
COS8	911	Kap123	COS8	YHL048W	107.5	0.0064	0.146264438	no	no	no
RPS4B	912	Kap123	RPS4B	YHR203C			3.728911477	yes	yes	no
BMT5	913	Kap123	BMT5	YIL096C			0.144697712	yes	no	no
RPL28	914	Kap123	RPL28	YDR514C	604.6	0.0011	0.045558718	no	no	no
RPS5	915	Kap123	RPS5	YGL103W	639.6	0.0011	2.563584929	no	yes	no
RPS4A	916	Kap123	RPS4A	YJR123W			11.34190668	yes	yes	no
RPL8B	917	Kap123	RPL8B	YJR124C	604.2	0.0011	0.037820676	no	no	no
RPS1A	918	Kap123	RPS1A	YJR145C	580.7	0.0012	3.763774529	yes	yes	no
NBP1	919	Kap123	NBP1	YLL045C			4.842936244	yes	yes	no
RPS1B	920	Kap123	RPS1B	YLR441C	680.4	0.001	0.16198299	yes	yes	no
SPO20	921	Kap123	SPO20	YLR457C			0.023103257999999998	no	no	yes
ECM16	922	Kap123	ECM16	YML063W	379.2	0.0018	2.150624761	yes	yes	no
POP1	923	Kap123	POP1	YMR017W			0.020477237	no	no	no
RPL18B	924	Kap123	RPL18B	YMR128W			0.049921473	yes	yes	no
RPL18A	925	Kap123	RPL18A	YNL221C			0.057558045	yes	no	no
UTP23	926	Kap123	UTP23	YNL301C	533.2	0.0013	1.4932572780000002	yes	yes	no
NOC2	927	Kap123	NOC2	YOL120C	595.0	0.0012	3.421284173	yes	yes	no
TGS1	928	Kap123	TGS1	YOR004W			0.33748722	no	no	no
AIM44	929	Kap123	AIM44	YOR206W			0.33870501299999994	no	yes	no
CSA1	930	Kap123	CSA1	YPL157W			0.146711717	yes	no	no
YDR514C	931	Kap123	YDR514C	YPL158C			0.013091871000000001	no	no	no
YJR124C	932	Kap123	YJR124C	YPR174C			0.075338693	no	no	no
OKP1	933	Sxm1	OKP1	YGR179C	1748.6	0.0004	0.045522289	no	no	yes
EFR3	934	Sxm1	EFR3	YMR212C	449.6	0.0015	0.066861376	yes	yes	no
AMN1	935	all_hits	AMN1	YBR158W	2023-01-23	0.03	0.020270159	yes	no	no
RIF1	936	all_hits	RIF1	YBR275C	387.7	0.0018	0.017637366	no	no	no
OPI1	937	all_hits	OPI1	YHL020C	177.5	0.0039	0.068525305	no	no	no
SSF1	938	all_hits	SSF1	YHR066W	533.7	0.0013	0.025459651	no	yes	no
SET1	939	all_hits	SET1	YHR119W	277.5	0.0025	0.013935871	yes	no	no
PRP8	940	all_hits	PRP8	YHR165C	380.9	0.0018	0.00946209	no	no	no
IRR1	941	all_hits	IRR1	YIL026C	620.9	0.0011	0.060745932	yes	no	yes
SET3	942	all_hits	SET3	YKR029C	358.2	0.0019	0.020494204	no	no	no
IWR1	943	all_hits	IWR1	YDL115C	459.2	0.0015	0.184873864	no	no	no
DBF4	944	all_hits	DBF4	YDR052C	375.3	0.0018	0.03130426	no	no	yes
TRM1	945	all_hits	TRM1	YDR120C	483.1	0.0014	0.29226903	yes	no	no
SAN1	946	all_hits	SAN1	YDR143C	199.2	0.0035	0.029224921	no	no	no
SIR4	947	all_hits	SIR4	YDR227W	266.6	0.0026	0.06725669299999999	no	no	no
SSF2	948	all_hits	SSF2	YDR312W	589.3	0.0012	0.023957834	no	no	no
SWR1	949	all_hits	SWR1	YDR334W	461.2	0.0015	0.026658681	no	no	no
HEH2	950	all_hits	HEH2	YDR458C	494.3	0.0014	0.13731141800000002	no	yes	no
INO80	951	all_hits	INO80	YGL150C	410.3	0.0017		no	no	no
PCT1	952	all_hits	PCT1	YGR202C	543.9	0.0013	0.107776105	no	no	no
TAF1	953	all_hits	TAF1	YGR274C	764.6	0.0009	0.021197904	no	no	yes
PXR1	954	all_hits	PXR1	YGR280C	243.1	0.0029	0.333949796	no	no	no
NUP2	955	all_hits	NUP2	YLR335W	718.4	0.001	0.210769392	no	no	no
STO1	956	all_hits	STO1	YMR125W	660.1	0.0011	0.123003835	no	no	no
CUS1	957	all_hits	CUS1	YMR240C	562.5	0.0012	0.18058745199999998	no	no	yes
SRP1	958	all_hits	SRP1	YNL189W	586.7	0.0012	0.34605397200000004	yes	no	no
KRI1	959	all_hits	KRI1	YNL308C	559.7	0.0012	0.22713349	no	yes	no
NUP1	960	all_hits	NUP1	YOR098C	298.7	0.0023	0.017200681000000002	yes	no	no
ULP1	961	all_hits	ULP1	YPL020C	384.1	0.0018	0.046371245	no	no	yes
PUS1	962	all_hits	PUS1	YPL212C	553.2	0.0013	0.148327151	yes	no	no
RPS9B	963	all_hits	RPS9B	YBR189W	646.5	0.0011	2.634853614	yes	yes	no
SYO1	964	all_hits	SYO1	YDL063C	430.4	0.0016	0.093983867	no	no	no
NAB2	965	all_hits	NAB2	YGL122C	551.9	0.0013		no	no	no
REG2	966	all_hits	REG2	YBR050C			0.035183431	no	no	no
YCR016W	967	all_hits	YCR016W	YCR016W			0.421339397	no	no	no
DBF4	968	all_hits	DBF4	YDR052C	375.3	0.0018	0.03130426	no	no	yes
SPO71	969	all_hits	SPO71	YDR104C				no	no	no
TEN1	970	all_hits	TEN1	YLR010C			0.045119335	no	no	no
ESC1	971	all_hits	ESC1	YMR219W	351.3	0.002	0.07678011400000001	no	no	no
YMR310C	972	all_hits	YMR310C	YMR310C			0.158469682	yes	yes	no
NOP8	973	all_hits	NOP8	YOL144W	504.3	0.0014	0.078667555	no	no	yes
ULP1	974	all_hits	ULP1	YPL020C	384.1	0.0018	0.046371245	no	no	yes
NUP60	975	all_hits	NUP60	YAR002W	453.9	0.0015	0.11749246199999999	yes	no	no
NCL1	976	all_hits	NCL1	YBL024W	594.6	0.0012	0.27854634100000003	yes	no	no
RPS8A	977	all_hits	RPS8A	YBL072C			13.33248696	yes	yes	no
POP7	978	all_hits	POP7	YBR167C			0.054142992	yes	no	no
BUD23	979	all_hits	BUD23	YCR047C	403.0	0.0017	0.09212245	no	no	no
NUG1	980	all_hits	NUG1	YER006W	430.3	0.0016	0.32521605600000003	yes	yes	yes
RPS8B	981	all_hits	RPS8B	YER102W			10.42350768	yes	yes	no
RPL8A	982	all_hits	RPL8A	YHL033C	557.1	0.0012	4.638732742	yes	yes	no
COS8	983	all_hits	COS8	YHL048W	107.5	0.0064	0.146264438	no	no	no
RPS4B	984	all_hits	RPS4B	YHR203C			3.728911477	yes	yes	no
BMT5	985	all_hits	BMT5	YIL096C			0.144697712	yes	no	no
RPL28	986	all_hits	RPL28	YDR514C	604.6	0.0011	0.045558718	no	no	no
RPS5	987	all_hits	RPS5	YGL103W	639.6	0.0011	2.563584929	no	yes	no
RPS4A	988	all_hits	RPS4A	YJR123W			11.34190668	yes	yes	no
RPL8B	989	all_hits	RPL8B	YJR124C	604.2	0.0011	0.037820676	no	no	no
RPS1A	990	all_hits	RPS1A	YJR145C	580.7	0.0012	3.763774529	yes	yes	no
NBP1	991	all_hits	NBP1	YLL045C			4.842936244	yes	yes	no
RPS1B	992	all_hits	RPS1B	YLR441C	680.4	0.001	0.16198299	yes	yes	no
SPO20	993	all_hits	SPO20	YLR457C			0.023103257999999998	no	no	yes
ECM16	994	all_hits	ECM16	YML063W	379.2	0.0018	2.150624761	yes	yes	no
POP1	995	all_hits	POP1	YMR017W			0.020477237	no	no	no
RPL18B	996	all_hits	RPL18B	YMR128W			0.049921473	yes	yes	no
RPL18A	997	all_hits	RPL18A	YNL221C			0.057558045	yes	no	no
UTP23	998	all_hits	UTP23	YNL301C	533.2	0.0013	1.4932572780000002	yes	yes	no
NOC2	999	all_hits	NOC2	YOL120C	595.0	0.0012	3.421284173	yes	yes	no
TGS1	1000	all_hits	TGS1	YOR004W			0.33748722	no	no	no
AIM44	1001	all_hits	AIM44	YOR206W			0.33870501299999994	no	yes	no
CSA1	1002	all_hits	CSA1	YPL157W			0.146711717	yes	no	no
YDR514C	1003	all_hits	YDR514C	YPL158C			0.013091871000000001	no	no	no
YJR124C	1004	all_hits	YJR124C	YPR174C			0.075338693	no	no	no
OKP1	1005	all_hits	OKP1	YGR179C	1748.6	0.0004	0.045522289	no	no	yes
EFR3	1006	all_hits	EFR3	YMR212C	449.6	0.0015	0.066861376	yes	yes	no

## Sheet: Fig. 6c + Supple. Fig. 13a +e
		Mass	pI	Supplementary Fig. 13a, 6a	Supplementary Fig. 13e
YAL015C	NTG1	45,577	6.28	Nuclear Proteome	Non-Chaperoned Nuclear Proteome
YAL032C	PRP45	42,483	9.15	Nuclear Proteome	Non-Chaperoned Nuclear Proteome
YAL040C	CLN3	64,991	9.23	Nuclear Proteome	Non-Chaperoned Nuclear Proteome
YAL059W	ECM1	23,891	9.69	Nuclear Proteome	Non-Chaperoned Nuclear Proteome
YAL062W	GDH3	49,627	5.35	Nuclear Proteome	Non-Chaperoned Nuclear Proteome
YAR009C		136,732	8.74	Nuclear Proteome	Non-Chaperoned Nuclear Proteome
YBL005W	PDR3	112,571	6.74	Nuclear Proteome	Non-Chaperoned Nuclear Proteome
YBL018C	POP8	15,512	9.21	Nuclear Proteome	Non-Chaperoned Nuclear Proteome
YBL019W	APN2	59,445	6.14	Nuclear Proteome	Non-Chaperoned Nuclear Proteome
YBL088C	TEL1	321,524	4.71	Nuclear Proteome	Non-Chaperoned Nuclear Proteome
YBL097W	BRN1	86,216	9.24	Nuclear Proteome	Non-Chaperoned Nuclear Proteome
YBL103C	RTG3	54,140	6.52	Nuclear Proteome	Non-Chaperoned Nuclear Proteome
YBR095C	RXT2	48,629	4.57	Nuclear Proteome	Non-Chaperoned Nuclear Proteome
YBR136W	MEC1	273,342	5.53	Nuclear Proteome	Non-Chaperoned Nuclear Proteome
YBR152W	SPP381	33,772	4.82	Nuclear Proteome	Non-Chaperoned Nuclear Proteome
YBR182C	SMP1	49,414	8.54	Nuclear Proteome	Non-Chaperoned Nuclear Proteome
YBR215W	HPC2	67,775	5.52	Nuclear Proteome	Non-Chaperoned Nuclear Proteome
YBR223C	TDP1	62,333	9.49	Nuclear Proteome	Non-Chaperoned Nuclear Proteome
YBR228W	SLX1	35,857	9.24	Nuclear Proteome	Non-Chaperoned Nuclear Proteome
YBR240C	THI2	51,823	8.42	Nuclear Proteome	Non-Chaperoned Nuclear Proteome
YBR297W	MAL33	54,194	9.14	Nuclear Proteome	Non-Chaperoned Nuclear Proteome
YCL019W		202,096	8.86	Nuclear Proteome	Non-Chaperoned Nuclear Proteome
YCL066W	HMLALPHA1	20,413	7.47	Nuclear Proteome	Non-Chaperoned Nuclear Proteome
YCL067C	HMLALPHA2	24,282	8.28	Nuclear Proteome	Non-Chaperoned Nuclear Proteome
YCR014C	POL4	67,527	7.76	Nuclear Proteome	Non-Chaperoned Nuclear Proteome
YCR039C	MATALPHA2	24,282	6.03	Nuclear Proteome	Non-Chaperoned Nuclear Proteome
YCR040W	MATALPHA1	20,413	6.59	Nuclear Proteome	Non-Chaperoned Nuclear Proteome
YCR066W	RAD18	55,230	9.17	Nuclear Proteome	Non-Chaperoned Nuclear Proteome
YCR097W	HMRA1	14,803	10	Nuclear Proteome	Non-Chaperoned Nuclear Proteome
YER035W	EDC2	16,071	9.48	Nuclear Proteome	Non-Chaperoned Nuclear Proteome
YER041W	YEN1	87,364	8.28	Nuclear Proteome	Non-Chaperoned Nuclear Proteome
YER045C	ACA1	54,592	9.48	Nuclear Proteome	Non-Chaperoned Nuclear Proteome
YER057C	HMF1	13,906	10	Nuclear Proteome	Non-Chaperoned Nuclear Proteome
YER103W	SSA4	69,651	7.53	Nuclear Proteome	Non-Chaperoned Nuclear Proteome
YER109C	FLO8	86,835	9.69	Nuclear Proteome	Non-Chaperoned Nuclear Proteome
YER116C	SLX8	30,764	10.14	Nuclear Proteome	Non-Chaperoned Nuclear Proteome
YER138C		198,562	6.81	Nuclear Proteome	Non-Chaperoned Nuclear Proteome
YER142C	MAG1	34,333	8.27	Nuclear Proteome	Non-Chaperoned Nuclear Proteome
YER160C		198,570	5.25	Nuclear Proteome	Non-Chaperoned Nuclear Proteome
YER162C	RAD4	87,174	5.02	Nuclear Proteome	Non-Chaperoned Nuclear Proteome
YER179W	DMC1	36,613	9.35	Nuclear Proteome	Non-Chaperoned Nuclear Proteome
YER184C	TOG1	91,077	4.66	Nuclear Proteome	Non-Chaperoned Nuclear Proteome
YER190W	YRF1-2	190,503	8.14	Nuclear Proteome	Non-Chaperoned Nuclear Proteome
YHL009C	YAP3	37,955	8.19	Nuclear Proteome	Non-Chaperoned Nuclear Proteome
YHR006W	STP2	60,792	5.73	Nuclear Proteome	Non-Chaperoned Nuclear Proteome
YHR014W	SPO13	33,295	6.75	Nuclear Proteome	Non-Chaperoned Nuclear Proteome
YHR071W	PCL5	26,467	9.11	Nuclear Proteome	Non-Chaperoned Nuclear Proteome
YHR079C	IRE1	126,976	8.11	Nuclear Proteome	Non-Chaperoned Nuclear Proteome
YHR085W	IPI1	37,867	8.68	Nuclear Proteome	Non-Chaperoned Nuclear Proteome
YHR090C	YNG2	32,086	8.52	Nuclear Proteome	Non-Chaperoned Nuclear Proteome
YHR133C	NSG1	32,214	6.02	Nuclear Proteome	Non-Chaperoned Nuclear Proteome
YHR152W	SPO12	19,912	6.67	Nuclear Proteome	Non-Chaperoned Nuclear Proteome
YHR156C	LIN1	40,369	9.36	Nuclear Proteome	Non-Chaperoned Nuclear Proteome
YHR164C	DNA2	171,694	8.16	Nuclear Proteome	Non-Chaperoned Nuclear Proteome
YHR177W	ROF1	52,048	5.66	Nuclear Proteome	Non-Chaperoned Nuclear Proteome
YHR178W	STB5	83,473	8.05	Nuclear Proteome	Non-Chaperoned Nuclear Proteome
YIL007C	NAS2	24,846	7.14	Nuclear Proteome	Non-Chaperoned Nuclear Proteome
YIL031W	ULP2	116,883	5.03	Nuclear Proteome	Non-Chaperoned Nuclear Proteome
YIL056W	VHR1	71,421	UNDEFINED	Nuclear Proteome	Non-Chaperoned Nuclear Proteome
YIL072W	HOP1	68,876	9.59	Nuclear Proteome	Non-Chaperoned Nuclear Proteome
YIL084C	SDS3	37,625	9.42	Nuclear Proteome	Non-Chaperoned Nuclear Proteome
YIL101C	XBP1	72,687	5.99	Nuclear Proteome	Non-Chaperoned Nuclear Proteome
YIL113W	SDP1	23,886	9.54	Nuclear Proteome	Non-Chaperoned Nuclear Proteome
YIL150C	MCM10	65,815	8.25	Nuclear Proteome	Non-Chaperoned Nuclear Proteome
YIR011C	STS1	36,485	8.94	Nuclear Proteome	Non-Chaperoned Nuclear Proteome
YIR025W	MND2	42,826	9.4	Nuclear Proteome	Non-Chaperoned Nuclear Proteome
YKL015W	PUT3	111,414	5.01	Nuclear Proteome	Non-Chaperoned Nuclear Proteome
YKL038W	RGT1	128,240	6.11	Nuclear Proteome	Non-Chaperoned Nuclear Proteome
YKL062W	MSN4	69,723	9.43	Nuclear Proteome	Non-Chaperoned Nuclear Proteome
YKL160W	ELF1	16,157	8.78	Nuclear Proteome	Non-Chaperoned Nuclear Proteome
YKL222C		82,248	5.55	Nuclear Proteome	Non-Chaperoned Nuclear Proteome
YKR034W	DAL80	30,166	6.37	Nuclear Proteome	Non-Chaperoned Nuclear Proteome
YKR041W		29,208	9.1	Nuclear Proteome	Non-Chaperoned Nuclear Proteome
YKR099W	BAS1	89,604	8.43	Nuclear Proteome	Non-Chaperoned Nuclear Proteome
YFL052W	ZNF1	53,240	8.86	Nuclear Proteome	Non-Chaperoned Nuclear Proteome
YFL034C-B	MOB2	33,276	9.39	Nuclear Proteome	Non-Chaperoned Nuclear Proteome
YFL033C	RIM15	196,531	7.74	Nuclear Proteome	Non-Chaperoned Nuclear Proteome
YFL031W	HAC1	26,905	9.67	Nuclear Proteome	Non-Chaperoned Nuclear Proteome
YFL021W	GAT1	56,328	7.12	Nuclear Proteome	Non-Chaperoned Nuclear Proteome
YFR003C	YPI1	18,187	4.63	Nuclear Proteome	Non-Chaperoned Nuclear Proteome
YFR036W	CDC26	14,081	5.23	Nuclear Proteome	Non-Chaperoned Nuclear Proteome
YBL005W-B		198,969	8.04	Nuclear Proteome	Non-Chaperoned Nuclear Proteome
YBL100W-B		202,215	6.73	Nuclear Proteome	Non-Chaperoned Nuclear Proteome
YBR012W-B		198,869	4.48	Nuclear Proteome	Non-Chaperoned Nuclear Proteome
YBR089C-A	NHP6B	11,476	8.39	Nuclear Proteome	Non-Chaperoned Nuclear Proteome
YDL013W	SLX5	71,071	8.81	Nuclear Proteome	Non-Chaperoned Nuclear Proteome
YDL059C	RAD59	26,630	8.28	Nuclear Proteome	Non-Chaperoned Nuclear Proteome
YDL080C	THI3	68,366	8.11	Nuclear Proteome	Non-Chaperoned Nuclear Proteome
YDL087C	LUC7	30,195	6.47	Nuclear Proteome	Non-Chaperoned Nuclear Proteome
YDL170W	UGA3	61,224	9.6	Nuclear Proteome	Non-Chaperoned Nuclear Proteome
YDL197C	ASF2	59,347	6.01	Nuclear Proteome	Non-Chaperoned Nuclear Proteome
YDL200C	MGT1	21,499	4.97	Nuclear Proteome	Non-Chaperoned Nuclear Proteome
YDR006C	SOK1	101,082	8.81	Nuclear Proteome	Non-Chaperoned Nuclear Proteome
YDR009W	GAL3	58,129	5.8	Nuclear Proteome	Non-Chaperoned Nuclear Proteome
YDR030C	RAD28	58,230	4.47	Nuclear Proteome	Non-Chaperoned Nuclear Proteome
YDR043C	NRG1	26,743	8.34	Nuclear Proteome	Non-Chaperoned Nuclear Proteome
YDR073W	SNF11	18,667	7.71	Nuclear Proteome	Non-Chaperoned Nuclear Proteome
YDR081C	PDC2	103,944	5.73	Nuclear Proteome	Non-Chaperoned Nuclear Proteome
YDR096W	GIS1	99,481	6.6	Nuclear Proteome	Non-Chaperoned Nuclear Proteome
YDR113C	PDS1	41,838	9.27	Nuclear Proteome	Non-Chaperoned Nuclear Proteome
YDR123C	INO2	34,234	7.38	Nuclear Proteome	Non-Chaperoned Nuclear Proteome
YDR180W	SCC2	171,102	7.77	Nuclear Proteome	Non-Chaperoned Nuclear Proteome
YDR191W	HST4	41,765	6.03	Nuclear Proteome	Non-Chaperoned Nuclear Proteome
YDR213W	UPC2	100,340	6.33	Nuclear Proteome	Non-Chaperoned Nuclear Proteome
YDR216W	ADR1	150,941	8.97	Nuclear Proteome	Non-Chaperoned Nuclear Proteome
YDR223W	CRF1	51,697	8.6	Nuclear Proteome	Non-Chaperoned Nuclear Proteome
YDR259C	YAP6	43,597	8.52	Nuclear Proteome	Non-Chaperoned Nuclear Proteome
YDR260C	SWM1	19,356	6.02	Nuclear Proteome	Non-Chaperoned Nuclear Proteome
YDR295C	HDA2	77,059	6.71	Nuclear Proteome	Non-Chaperoned Nuclear Proteome
YDR310C	SUM1	118,201	9.28	Nuclear Proteome	Non-Chaperoned Nuclear Proteome
YDR315C	IPK1	32,918	9.9	Nuclear Proteome	Non-Chaperoned Nuclear Proteome
YDR334W	SWR1	174,530	6.27	Nuclear Proteome	Non-Chaperoned Nuclear Proteome
YDR356W	SPC110	111,782	8.75	Nuclear Proteome	Non-Chaperoned Nuclear Proteome
YDR363W	ESC2	52,542	5.95	Nuclear Proteome	Non-Chaperoned Nuclear Proteome
YDR369C	XRS2	96,365	9.31	Nuclear Proteome	Non-Chaperoned Nuclear Proteome
YDR386W	MUS81	72,309	6.27	Nuclear Proteome	Non-Chaperoned Nuclear Proteome
YDR392W	SPT3	38,800	9.03	Nuclear Proteome	Non-Chaperoned Nuclear Proteome
YDR419W	RAD30	71,515	8.95	Nuclear Proteome	Non-Chaperoned Nuclear Proteome
YDR421W	ARO80	108,205	9.19	Nuclear Proteome	Non-Chaperoned Nuclear Proteome
YDR423C	CAD1	45,752	6.51	Nuclear Proteome	Non-Chaperoned Nuclear Proteome
YDR439W	LRS4	39,354	6.49	Nuclear Proteome	Non-Chaperoned Nuclear Proteome
YDR440W	DOT1	66,201	8.99	Nuclear Proteome	Non-Chaperoned Nuclear Proteome
YDR446W	ECM11	34,113	7.89	Nuclear Proteome	Non-Chaperoned Nuclear Proteome
YDR452W	PPN1	78,344	6.01	Nuclear Proteome	Non-Chaperoned Nuclear Proteome
YDR464W	SPP41	161,597	7.28	Nuclear Proteome	Non-Chaperoned Nuclear Proteome
YDR523C	SPS1	55,704	4.86	Nuclear Proteome	Non-Chaperoned Nuclear Proteome
YDR545W	YRF1-1	203,781	5.78	Nuclear Proteome	Non-Chaperoned Nuclear Proteome
YFL002W-A		202,039	6.4	Nuclear Proteome	Non-Chaperoned Nuclear Proteome
YGL003C	CDH1	62,821	9.29	Nuclear Proteome	Non-Chaperoned Nuclear Proteome
YGL004C	RPN14	46,383	5.67	Nuclear Proteome	Non-Chaperoned Nuclear Proteome
YGL013C	PDR1	121,794	6.27	Nuclear Proteome	Non-Chaperoned Nuclear Proteome
YGL087C	MMS2	15,545	4.81	Nuclear Proteome	Non-Chaperoned Nuclear Proteome
YGL090W	LIF1	48,259	8.67	Nuclear Proteome	Non-Chaperoned Nuclear Proteome
YGL103W	RPL28	16,722	5.06	Nuclear Proteome	Non-Chaperoned Nuclear Proteome
YGL115W	SNF4	36,401	8.81	Nuclear Proteome	Non-Chaperoned Nuclear Proteome
YGL144C	ROG1	78,142	5.85	Nuclear Proteome	Non-Chaperoned Nuclear Proteome
YGL162W	SUT1	33,191	7.99	Nuclear Proteome	Non-Chaperoned Nuclear Proteome
YGL163C	RAD54	101,754	5.86	Nuclear Proteome	Non-Chaperoned Nuclear Proteome
YGL166W	CUP2	24,425	6.65	Nuclear Proteome	Non-Chaperoned Nuclear Proteome
YGL174W	BUD13	30,472	4.96	Nuclear Proteome	Non-Chaperoned Nuclear Proteome
YGL179C	TOS3	62,091	8.41	Nuclear Proteome	Non-Chaperoned Nuclear Proteome
YGL209W	MIG2	42,048	8.69	Nuclear Proteome	Non-Chaperoned Nuclear Proteome
YGL251C	HFM1	135,072	7.76	Nuclear Proteome	Non-Chaperoned Nuclear Proteome
YGR093W	DRN1	58,206	8.53	Nuclear Proteome	Non-Chaperoned Nuclear Proteome
YGR098C	ESP1	187,447	5.92	Nuclear Proteome	Non-Chaperoned Nuclear Proteome
YGR188C	BUB1	117,868	6.68	Nuclear Proteome	Non-Chaperoned Nuclear Proteome
YGR251W	NOP19	22,320	9.54	Nuclear Proteome	Non-Chaperoned Nuclear Proteome
YGR288W	MAL13	54,325	9.15	Nuclear Proteome	Non-Chaperoned Nuclear Proteome
YGR296W	YRF1-3	211,115	8.21	Nuclear Proteome	Non-Chaperoned Nuclear Proteome
YHR214C-B		202,817	8.25	Nuclear Proteome	Non-Chaperoned Nuclear Proteome
YIL082W-A		172,369	8.93	Nuclear Proteome	Non-Chaperoned Nuclear Proteome
YJL048C	UBX6	45,016	7.55	Nuclear Proteome	Non-Chaperoned Nuclear Proteome
YJL056C	ZAP1	98,866	7.59	Nuclear Proteome	Non-Chaperoned Nuclear Proteome
YJL072C	PSF2	25,061	8.12	Nuclear Proteome	Non-Chaperoned Nuclear Proteome
YJL089W	SIP4	96,005	7	Nuclear Proteome	Non-Chaperoned Nuclear Proteome
YJL092W	SRS2	134,306	6.03	Nuclear Proteome	Non-Chaperoned Nuclear Proteome
YJL103C	GSM1	70,382	6.59	Nuclear Proteome	Non-Chaperoned Nuclear Proteome
YJL106W	IME2	73,593	9.17	Nuclear Proteome	Non-Chaperoned Nuclear Proteome
YJL113W		207,710	8.81	Nuclear Proteome	Non-Chaperoned Nuclear Proteome
YJL164C	TPK1	46,076	5.06	Nuclear Proteome	Non-Chaperoned Nuclear Proteome
YJL187C	SWE1	92,468	6.5	Nuclear Proteome	Non-Chaperoned Nuclear Proteome
YJR008W	MHO1	38,482	6.3	Nuclear Proteome	Non-Chaperoned Nuclear Proteome
YJR022W	LSM8	12,385	4.86	Nuclear Proteome	Non-Chaperoned Nuclear Proteome
YJR027W		198,652	10.62	Nuclear Proteome	Non-Chaperoned Nuclear Proteome
YJR029W		198,618	5.52	Nuclear Proteome	Non-Chaperoned Nuclear Proteome
YJR046W	TAH11	68,405	5.67	Nuclear Proteome	Non-Chaperoned Nuclear Proteome
YJR074W	MOG1	24,307	9.48	Nuclear Proteome	Non-Chaperoned Nuclear Proteome
YJR089W	BIR1	108,667	9.15	Nuclear Proteome	Non-Chaperoned Nuclear Proteome
YJR094C	IME1	41,858	7.97	Nuclear Proteome	Non-Chaperoned Nuclear Proteome
YJR140C	HIR3	191,680	9.31	Nuclear Proteome	Non-Chaperoned Nuclear Proteome
YJR141W	IPA1	39,902	7.14	Nuclear Proteome	Non-Chaperoned Nuclear Proteome
YLL002W	RTT109	50,096	9.74	Nuclear Proteome	Non-Chaperoned Nuclear Proteome
YLL019C	KNS1	83,843	7.68	Nuclear Proteome	Non-Chaperoned Nuclear Proteome
YLR011W	LOT6	21,281	5.87	Nuclear Proteome	Non-Chaperoned Nuclear Proteome
YLR014C	PPR1	102,724	8.47	Nuclear Proteome	Non-Chaperoned Nuclear Proteome
YLR035C	MLH2	78,248	6.28	Nuclear Proteome	Non-Chaperoned Nuclear Proteome
YLR098C	CHA4	74,393	9.68	Nuclear Proteome	Non-Chaperoned Nuclear Proteome
YLR103C	CDC45	74,249	6.15	Nuclear Proteome	Non-Chaperoned Nuclear Proteome
YLR131C	ACE2	86,634	6.94	Nuclear Proteome	Non-Chaperoned Nuclear Proteome
YLR132C	USB1	33,694	8.47	Nuclear Proteome	Non-Chaperoned Nuclear Proteome
YLR134W	PDC5	61,912	8.83	Nuclear Proteome	Non-Chaperoned Nuclear Proteome
YLR135W	SLX4	84,362	6.02	Nuclear Proteome	Non-Chaperoned Nuclear Proteome
YLR200W	YKE2	13,284	6.67	Nuclear Proteome	Non-Chaperoned Nuclear Proteome
YLR228C	ECM22	89,286	9.15	Nuclear Proteome	Non-Chaperoned Nuclear Proteome
YLR233C	EST1	81,800	9.24	Nuclear Proteome	Non-Chaperoned Nuclear Proteome
YLR234W	TOP3	74,371	6.1	Nuclear Proteome	Non-Chaperoned Nuclear Proteome
YLR245C	CDD1	15,536	4.14	Nuclear Proteome	Non-Chaperoned Nuclear Proteome
YLR254C	NDL1	21,530	10.12	Nuclear Proteome	Non-Chaperoned Nuclear Proteome
YLR265C	NEJ1	39,116	8.82	Nuclear Proteome	Non-Chaperoned Nuclear Proteome
YLR266C	PDR8	81,274	8.27	Nuclear Proteome	Non-Chaperoned Nuclear Proteome
YLR278C		151,279	9.19	Nuclear Proteome	Non-Chaperoned Nuclear Proteome
YLR318W	EST2	102,635	9.58	Nuclear Proteome	Non-Chaperoned Nuclear Proteome
YLR320W	MMS22	167,683	9.69	Nuclear Proteome	Non-Chaperoned Nuclear Proteome
YLR323C	CWC24	29,741	8.65	Nuclear Proteome	Non-Chaperoned Nuclear Proteome
YLR376C	PSY3	28,251	6.56	Nuclear Proteome	Non-Chaperoned Nuclear Proteome
YLR383W	SMC6	128,009	6.18	Nuclear Proteome	Non-Chaperoned Nuclear Proteome
YLR403W	SFP1	74,785	6.11	Nuclear Proteome	Non-Chaperoned Nuclear Proteome
YLR435W	TSR2	23,713	8.86	Nuclear Proteome	Non-Chaperoned Nuclear Proteome
YLR451W	LEU3	100,153	8.16	Nuclear Proteome	Non-Chaperoned Nuclear Proteome
YLR466W	YRF1-4	156,367	5.18	Nuclear Proteome	Non-Chaperoned Nuclear Proteome
YLR467W	YRF1-5	203,781	8.24	Nuclear Proteome	Non-Chaperoned Nuclear Proteome
YML039W		198,572	5.32	Nuclear Proteome	Non-Chaperoned Nuclear Proteome
YML045W		198,525	5.86	Nuclear Proteome	Non-Chaperoned Nuclear Proteome
YML051W	GAL80	48,323	6.35	Nuclear Proteome	Non-Chaperoned Nuclear Proteome
YML076C	WAR1	107,561	6.58	Nuclear Proteome	Non-Chaperoned Nuclear Proteome
YML091C	RPM2	139,348	8.05	Nuclear Proteome	Non-Chaperoned Nuclear Proteome
YML095C	RAD10	24,311	8.19	Nuclear Proteome	Non-Chaperoned Nuclear Proteome
YML099C	ARG81	100,282	5.57	Nuclear Proteome	Non-Chaperoned Nuclear Proteome
YML113W	DAT1	27,067	6.75	Nuclear Proteome	Non-Chaperoned Nuclear Proteome
YML121W	GTR1	35,847	9.11	Nuclear Proteome	Non-Chaperoned Nuclear Proteome
YMR017W	SPO20	46,621	8.47	Nuclear Proteome	Non-Chaperoned Nuclear Proteome
YMR019W	STB4	109,825	8.19	Nuclear Proteome	Non-Chaperoned Nuclear Proteome
YMR021C	MAC1	46,516	6.02	Nuclear Proteome	Non-Chaperoned Nuclear Proteome
YMR030W	RSF1	43,460	6.85	Nuclear Proteome	Non-Chaperoned Nuclear Proteome
YMR033W	ARP9	53,074	9.17	Nuclear Proteome	Non-Chaperoned Nuclear Proteome
YMR042W	ARG80	19,488	8.71	Nuclear Proteome	Non-Chaperoned Nuclear Proteome
YMR045C		198,899	4.58	Nuclear Proteome	Non-Chaperoned Nuclear Proteome
YMR050C		198,555	6.06	Nuclear Proteome	Non-Chaperoned Nuclear Proteome
YMR070W	MOT3	54,382	5.1	Nuclear Proteome	Non-Chaperoned Nuclear Proteome
YMR104C	YPK2	76,664	5.85	Nuclear Proteome	Non-Chaperoned Nuclear Proteome
YMR156C	TPP1	27,383	6.89	Nuclear Proteome	Non-Chaperoned Nuclear Proteome
YMR172W	HOT1	79,416	9.41	Nuclear Proteome	Non-Chaperoned Nuclear Proteome
YMR180C	CTL1	36,974	8.74	Nuclear Proteome	Non-Chaperoned Nuclear Proteome
YMR182C	RGM1	23,855	5.74	Nuclear Proteome	Non-Chaperoned Nuclear Proteome
YMR201C	RAD14	43,038	7.12	Nuclear Proteome	Non-Chaperoned Nuclear Proteome
YMR224C	MRE11	77,650	8.31	Nuclear Proteome	Non-Chaperoned Nuclear Proteome
YMR232W	FUS2	79,037	6.56	Nuclear Proteome	Non-Chaperoned Nuclear Proteome
YMR280C	CAT8	160,485	4.63	Nuclear Proteome	Non-Chaperoned Nuclear Proteome
YNL012W	SPO1	72,187	8.47	Nuclear Proteome	Non-Chaperoned Nuclear Proteome
YNL027W	CRZ1	76,301	6.46	Nuclear Proteome	Non-Chaperoned Nuclear Proteome
YNL053W	MSG5	54,217	5.99	Nuclear Proteome	Non-Chaperoned Nuclear Proteome
YNL098C	RAS2	34,705	4.87	Nuclear Proteome	Non-Chaperoned Nuclear Proteome
YNL167C	SKO1	70,192	4.7	Nuclear Proteome	Non-Chaperoned Nuclear Proteome
YNL187W	SWT21	40,308	6.09	Nuclear Proteome	Non-Chaperoned Nuclear Proteome
YNL210W	MER1	31,111	9.4	Nuclear Proteome	Non-Chaperoned Nuclear Proteome
YNL223W	ATG4	55,143	8.71	Nuclear Proteome	Non-Chaperoned Nuclear Proteome
YNL250W	RAD50	152,569	6.79	Nuclear Proteome	Non-Chaperoned Nuclear Proteome
YNL260C	LTO1	18,896	5.41	Nuclear Proteome	Non-Chaperoned Nuclear Proteome
YNL314W	DAL82	29,079	8.09	Nuclear Proteome	Non-Chaperoned Nuclear Proteome
YNL339C	YRF1-6	211,099	6.42	Nuclear Proteome	Non-Chaperoned Nuclear Proteome
YNR010W	CSE2	17,376	8.54	Nuclear Proteome	Non-Chaperoned Nuclear Proteome
YNR024W	MPP6	21,142	9.33	Nuclear Proteome	Non-Chaperoned Nuclear Proteome
YOL001W	PHO80	33,227	5.84	Nuclear Proteome	Non-Chaperoned Nuclear Proteome
YOL034W	SMC5	126,037	9.11	Nuclear Proteome	Non-Chaperoned Nuclear Proteome
YOL043C	NTG2	43,844	8.24	Nuclear Proteome	Non-Chaperoned Nuclear Proteome
YOL072W	THP1	52,678	7.21	Nuclear Proteome	Non-Chaperoned Nuclear Proteome
YOL089C	HAL9	117,927	6.2	Nuclear Proteome	Non-Chaperoned Nuclear Proteome
YOL100W	PKH2	121,660	4.11	Nuclear Proteome	Non-Chaperoned Nuclear Proteome
YOL113W	SKM1	75,331	5.78	Nuclear Proteome	Non-Chaperoned Nuclear Proteome
YOR028C	CIN5	32,975	6.83	Nuclear Proteome	Non-Chaperoned Nuclear Proteome
YOR080W	DIA2	85,070	7.59	Nuclear Proteome	Non-Chaperoned Nuclear Proteome
YOR083W	WHI5	32,901	8.23	Nuclear Proteome	Non-Chaperoned Nuclear Proteome
YOR113W	AZF1	101,170	8.19	Nuclear Proteome	Non-Chaperoned Nuclear Proteome
YOR129C	AFI1	102,250	5.73	Nuclear Proteome	Non-Chaperoned Nuclear Proteome
YOR162C	YRR1	92,468	6.87	Nuclear Proteome	Non-Chaperoned Nuclear Proteome
YOR166C	SWT1	52,374	9.11	Nuclear Proteome	Non-Chaperoned Nuclear Proteome
YOR191W	ULS1	184,406	8.37	Nuclear Proteome	Non-Chaperoned Nuclear Proteome
YOR208W	PTP2	85,868	8.52	Nuclear Proteome	Non-Chaperoned Nuclear Proteome
YOR269W	PAC1	56,901	6.02	Nuclear Proteome	Non-Chaperoned Nuclear Proteome
YOR351C	MEK1	56,850	6.75	Nuclear Proteome	Non-Chaperoned Nuclear Proteome
YOR368W	RAD17	45,580	9.1	Nuclear Proteome	Non-Chaperoned Nuclear Proteome
YOR380W	RDR1	61,287	7.73	Nuclear Proteome	Non-Chaperoned Nuclear Proteome
YPL008W	CHL1	98,806	7.51	Nuclear Proteome	Non-Chaperoned Nuclear Proteome
YPL022W	RAD1	126,370	5.98	Nuclear Proteome	Non-Chaperoned Nuclear Proteome
YPL026C	SKS1	57,844	8.87	Nuclear Proteome	Non-Chaperoned Nuclear Proteome
YPL133C	RDS2	50,082	6.64	Nuclear Proteome	Non-Chaperoned Nuclear Proteome
YPL138C	SPP1	41,468	9.84	Nuclear Proteome	Non-Chaperoned Nuclear Proteome
YPL153C	RAD53	91,962	8.46	Nuclear Proteome	Non-Chaperoned Nuclear Proteome
YPL164C	MLH3	82,001	9.28	Nuclear Proteome	Non-Chaperoned Nuclear Proteome
YPL201C	YIG1	52,873	6.98	Nuclear Proteome	Non-Chaperoned Nuclear Proteome
YPL230W	USV1	43,518	6.7	Nuclear Proteome	Non-Chaperoned Nuclear Proteome
YPL248C	GAL4	99,403	8.23	Nuclear Proteome	Non-Chaperoned Nuclear Proteome
YPL269W	KAR9	74,245	5.03	Nuclear Proteome	Non-Chaperoned Nuclear Proteome
YPR009W	SUT2	30,258	5.15	Nuclear Proteome	Non-Chaperoned Nuclear Proteome
YPR018W	RLF2	70,210	8.46	Nuclear Proteome	Non-Chaperoned Nuclear Proteome
YPR030W	CSR2	124,849	8.18	Nuclear Proteome	Non-Chaperoned Nuclear Proteome
YPR052C	NHP6A	10,802	6.02	Nuclear Proteome	Non-Chaperoned Nuclear Proteome
YPR093C	ASR1	33,347	6.76	Nuclear Proteome	Non-Chaperoned Nuclear Proteome
YPR107C	YTH1	24,553	9.21	Nuclear Proteome	Non-Chaperoned Nuclear Proteome
YPR120C	CLB5	50,431	8.75	Nuclear Proteome	Non-Chaperoned Nuclear Proteome
YPR186C	PZF1	50,027	8.52	Nuclear Proteome	Non-Chaperoned Nuclear Proteome
YPR199C	ARR1	33,227	6.02	Nuclear Proteome	Non-Chaperoned Nuclear Proteome
YNCB0010W	TLC1	198,462	6.85	Nuclear Proteome	Non-Chaperoned Nuclear Proteome
YLR035C-A		6,941	9.36	Nuclear Proteome	Non-Chaperoned Nuclear Proteome
YLR262C-A	TMA7	201,965	8.88	Nuclear Proteome	Non-Chaperoned Nuclear Proteome
YDR034C-D		178,307	7.33	Nuclear Proteome	Non-Chaperoned Nuclear Proteome
YGR109W-B		198,614	8.95	Nuclear Proteome	Non-Chaperoned Nuclear Proteome
YOL103W-B		198,537	7.77	Nuclear Proteome	Non-Chaperoned Nuclear Proteome
YOR142W-B		201,984	9.71	Nuclear Proteome	Non-Chaperoned Nuclear Proteome
YOR192C-B		202,131	9.63	Nuclear Proteome	Non-Chaperoned Nuclear Proteome
YOR343W-B		198,576	6.91	Nuclear Proteome	Non-Chaperoned Nuclear Proteome
YPL257W-B		198,568	5.57	Nuclear Proteome	Non-Chaperoned Nuclear Proteome
YPR137C-B		198,374	8.99	Nuclear Proteome	Non-Chaperoned Nuclear Proteome
YPR158C-D		198,639	9.13	Nuclear Proteome	Non-Chaperoned Nuclear Proteome
YPR158W-B		198,560	8.24	Nuclear Proteome	Non-Chaperoned Nuclear Proteome
YGR161C-D		202,039	5.75	Nuclear Proteome	Non-Chaperoned Nuclear Proteome
YGR161W-B		207,970	6.72	Nuclear Proteome	Non-Chaperoned Nuclear Proteome
YHL009W-B		198,545	7.21	Nuclear Proteome	Non-Chaperoned Nuclear Proteome
YLR157C-B		198,405	9.33	Nuclear Proteome	Non-Chaperoned Nuclear Proteome
YLR227W-B		202,122	7.98	Nuclear Proteome	Non-Chaperoned Nuclear Proteome
YLR410W-B		198,198	7.01	Nuclear Proteome	Non-Chaperoned Nuclear Proteome
YNL054W-B		198,998	4.57	Nuclear Proteome	Non-Chaperoned Nuclear Proteome
YNL284C-B		198,595	5.78	Nuclear Proteome	Non-Chaperoned Nuclear Proteome
YDR098C-B		202,095	5.48	Nuclear Proteome	Non-Chaperoned Nuclear Proteome
YDR210W-B		181,661	7.14	Nuclear Proteome	Non-Chaperoned Nuclear Proteome
YDR261C-D		201,962	6.94	Nuclear Proteome	Non-Chaperoned Nuclear Proteome
YDR261W-B		198,527	5.95	Nuclear Proteome	Non-Chaperoned Nuclear Proteome
YDR316W-B		198,659	9.29	Nuclear Proteome	Non-Chaperoned Nuclear Proteome
YDR365W-B		198,658	9.11	Nuclear Proteome	Non-Chaperoned Nuclear Proteome
YGR027W-B		198,521	8.38	Nuclear Proteome	Non-Chaperoned Nuclear Proteome
YGR038C-B		198,839	8.78	Nuclear Proteome	Non-Chaperoned Nuclear Proteome
YDR210C-D		9,356	8.93	Nuclear Proteome	Non-Chaperoned Nuclear Proteome
YBL071W-A	KTI11	8,232	7.74	Nuclear Proteome	Non-Chaperoned Nuclear Proteome
YDR079C-A	TFB5	10,933	9.65	Nuclear Proteome	Non-Chaperoned Nuclear Proteome
YOL159C-A		12,739	8.9	Nuclear Proteome	Non-Chaperoned Nuclear Proteome
YCL058W-A	ADF1	10,495	9.67	Nuclear Proteome	Non-Chaperoned Nuclear Proteome
YGR169C-A	LSO2	10,869	9.12	Nuclear Proteome	Non-Chaperoned Nuclear Proteome
YJR005C-A	LSO1	54,896	6.28	Nuclear Proteome	Non-Chaperoned Nuclear Proteome
YNCE0017W	SRG1	14,803	6.92	Nuclear Proteome	Non-Chaperoned Nuclear Proteome
YSC0006	MAL23	21,290	5.97	Nuclear Proteome	Non-Chaperoned Nuclear Proteome
YSC0015	MAL63	43,231	8.45	Nuclear Proteome	Non-Chaperoned Nuclear Proteome
YSC0017	MATA1	33,196	5.16	Nuclear Proteome	Non-Chaperoned Nuclear Proteome
R0030W	RAF1		7.33	Nuclear Proteome	Non-Chaperoned Nuclear Proteome
R0020C	REP1		9.1	Nuclear Proteome	Non-Chaperoned Nuclear Proteome
R0040C	REP2		7.32	Nuclear Proteome	Non-Chaperoned Nuclear Proteome
YSC0011	MAL43		8.08	Nuclear Proteome	Non-Chaperoned Nuclear Proteome
YNCI0012	ICR1		5.14	Nuclear Proteome	Non-Chaperoned Nuclear Proteome
YNCI0013W	PWR1		7.93	Nuclear Proteome	Non-Chaperoned Nuclear Proteome
YAL005C	SSA1	69,657	4.99	Nuclear Proteome	Chaperoned Nuclear Proteome
YAL016W	TPD3	70,907	4.55	Nuclear Proteome	Chaperoned Nuclear Proteome
YAL041W	CDC24	96,940	8.6	Nuclear Proteome	Chaperoned Nuclear Proteome
YAR002W	NUP60	59,039	9.34	Nuclear Proteome	Chaperoned Nuclear Proteome
YAR007C	RFA1	70,348	5.87	Nuclear Proteome	Chaperoned Nuclear Proteome
YBL007C	SLA1	135,848	5.66	Nuclear Proteome	Chaperoned Nuclear Proteome
YBL016W	FUS3	40,772	6.64	Nuclear Proteome	Chaperoned Nuclear Proteome
YBL023C	MCM2	98,780	5.03	Nuclear Proteome	Chaperoned Nuclear Proteome
YBL024W	NCL1	77,879	7.01	Nuclear Proteome	Chaperoned Nuclear Proteome
YBL035C	POL12	78,774	6.57	Nuclear Proteome	Chaperoned Nuclear Proteome
YBL046W	PSY4	50,655	4.26	Nuclear Proteome	Chaperoned Nuclear Proteome
YBL056W	PTC3	51,332	4.46	Nuclear Proteome	Chaperoned Nuclear Proteome
YBL093C	ROX3	24,857	5.94	Nuclear Proteome	Chaperoned Nuclear Proteome
YBL105C	PKC1	131,477	6.69	Nuclear Proteome	Chaperoned Nuclear Proteome
YBR030W	RKM3	62,594	4.54	Nuclear Proteome	Chaperoned Nuclear Proteome
YBR034C	HMT1	39,786	5.26	Nuclear Proteome	Chaperoned Nuclear Proteome
YBR066C	NRG2	25,009	9.87	Nuclear Proteome	Chaperoned Nuclear Proteome
YBR072W	HSP26	23,880	5.31	Nuclear Proteome	Chaperoned Nuclear Proteome
YBR073W	RDH54	107,946	9.27	Nuclear Proteome	Chaperoned Nuclear Proteome
YBR082C	UBC4	16,456	6.04	Nuclear Proteome	Chaperoned Nuclear Proteome
YBR083W	TEC1	55,157	7.21	Nuclear Proteome	Chaperoned Nuclear Proteome
YBR088C	POL30	28,916	4.42	Nuclear Proteome	Chaperoned Nuclear Proteome
YBR103W	SIF2	59,161	4.81	Nuclear Proteome	Chaperoned Nuclear Proteome
YBR112C	CYC8	107,202	4.91	Nuclear Proteome	Chaperoned Nuclear Proteome
YBR158W	AMN1	62,686	9.22	Nuclear Proteome	Chaperoned Nuclear Proteome
YBR160W	CDC28	34,061	8.5	Nuclear Proteome	Chaperoned Nuclear Proteome
YBR165W	UBS1	32,197	8.8	Nuclear Proteome	Chaperoned Nuclear Proteome
YBR173C	UMP1	16,760	5.01	Nuclear Proteome	Chaperoned Nuclear Proteome
YBR195C	MSI1	47,365	5.32	Nuclear Proteome	Chaperoned Nuclear Proteome
YBR202W	MCM7	94,943	5.14	Nuclear Proteome	Chaperoned Nuclear Proteome
YBR231C	SWC5	34,344	5.02	Nuclear Proteome	Chaperoned Nuclear Proteome
YBR233W	PBP2	45,782	7.27	Nuclear Proteome	Chaperoned Nuclear Proteome
YBR236C	ABD1	50,341	8.05	Nuclear Proteome	Chaperoned Nuclear Proteome
YBR247C	ENP1	55,137	4.83	Nuclear Proteome	Chaperoned Nuclear Proteome
YBR272C	HSM3	55,543	4.73	Nuclear Proteome	Chaperoned Nuclear Proteome
YBR274W	CHK1	60,017	5.86	Nuclear Proteome	Chaperoned Nuclear Proteome
YBR279W	PAF1	51,801	4.8	Nuclear Proteome	Chaperoned Nuclear Proteome
YBR289W	SNF5	102,543	8.36	Nuclear Proteome	Chaperoned Nuclear Proteome
YCL011C	GBP2	48,729	5.95	Nuclear Proteome	Chaperoned Nuclear Proteome
YCL017C	NFS1	54,467	6.63	Nuclear Proteome	Chaperoned Nuclear Proteome
YCL047C	POF1	29,673	8.13	Nuclear Proteome	Chaperoned Nuclear Proteome
YCL054W	SPB1	96,485	8.08	Nuclear Proteome	Chaperoned Nuclear Proteome
YCR033W	SNT1	138,397	9.17	Nuclear Proteome	Chaperoned Nuclear Proteome
YCR065W	HCM1	63,647	6.87	Nuclear Proteome	Chaperoned Nuclear Proteome
YCR077C	PAT1	88,511	6.86	Nuclear Proteome	Chaperoned Nuclear Proteome
YCR084C	TUP1	78,308	5.43	Nuclear Proteome	Chaperoned Nuclear Proteome
YCR093W	CDC39	240,279	6.04	Nuclear Proteome	Chaperoned Nuclear Proteome
YEL009C	GCN4	31,310	5.08	Nuclear Proteome	Chaperoned Nuclear Proteome
YEL015W	EDC3	61,340	5.99	Nuclear Proteome	Chaperoned Nuclear Proteome
YEL018W	EAF5	31,644	7.88	Nuclear Proteome	Chaperoned Nuclear Proteome
YEL032W	MCM3	107,518	5.26	Nuclear Proteome	Chaperoned Nuclear Proteome
YEL056W	HAT2	45,060	4.72	Nuclear Proteome	Chaperoned Nuclear Proteome
YER002W	NOP16	26,901	9.26	Nuclear Proteome	Chaperoned Nuclear Proteome
YER006W	NUG1	57,709	8.92	Nuclear Proteome	Chaperoned Nuclear Proteome
YER012W	PRE1	22,517	5.83	Nuclear Proteome	Chaperoned Nuclear Proteome
YER027C	GAL83	46,648	4.69	Nuclear Proteome	Chaperoned Nuclear Proteome
YER030W	CHZ1	17,463	4.44	Nuclear Proteome	Chaperoned Nuclear Proteome
YER036C	ARB1	68,377	6.09	Nuclear Proteome	Chaperoned Nuclear Proteome
YER040W	GLN3	79,383	9.61	Nuclear Proteome	Chaperoned Nuclear Proteome
YER075C	PTP3	105,224	7.07	Nuclear Proteome	Chaperoned Nuclear Proteome
YER078C	ICP55	57,990	6.11	Nuclear Proteome	Chaperoned Nuclear Proteome
YER089C	PTC2	50,388	4.84	Nuclear Proteome	Chaperoned Nuclear Proteome
YER094C	PUP3	22,605	5.03	Nuclear Proteome	Chaperoned Nuclear Proteome
YER110C	KAP123	122,601	4.54	Nuclear Proteome	Chaperoned Nuclear Proteome
YER117W	RPL23B	14,473	10.33	Nuclear Proteome	Chaperoned Nuclear Proteome
YER123W	YCK3	60,261	8.97	Nuclear Proteome	Chaperoned Nuclear Proteome
YER125W	RSP5	91,816	6.24	Nuclear Proteome	Chaperoned Nuclear Proteome
YER126C	NSA2	29,723	10.24	Nuclear Proteome	Chaperoned Nuclear Proteome
YER133W	GLC7	35,907	5.31	Nuclear Proteome	Chaperoned Nuclear Proteome
YER139C	RTR1	26,240	4.81	Nuclear Proteome	Chaperoned Nuclear Proteome
YER148W	SPT15	27,003	9.39	Nuclear Proteome	Chaperoned Nuclear Proteome
YER156C	MYG1	38,174	7.06	Nuclear Proteome	Chaperoned Nuclear Proteome
YER161C	SPT2	38,551	9.41	Nuclear Proteome	Chaperoned Nuclear Proteome
YER165W	PAB1	64,344	5.71	Nuclear Proteome	Chaperoned Nuclear Proteome
YER169W	RPH1	90,211	9.17	Nuclear Proteome	Chaperoned Nuclear Proteome
YER174C	GRX4	27,493	4.57	Nuclear Proteome	Chaperoned Nuclear Proteome
YER177W	BMH1	30,091	4.82	Nuclear Proteome	Chaperoned Nuclear Proteome
YHL007C	STE20	102,362	6.89	Nuclear Proteome	Chaperoned Nuclear Proteome
YHL020C	OPI1	46,065	5.02	Nuclear Proteome	Chaperoned Nuclear Proteome
YHL025W	SNF6	37,607	5.44	Nuclear Proteome	Chaperoned Nuclear Proteome
YHL027W	RIM101	68,232	6.83	Nuclear Proteome	Chaperoned Nuclear Proteome
YHL030W	ECM29	210,431	6.15	Nuclear Proteome	Chaperoned Nuclear Proteome
YHR027C	RPN1	109,492	4.52	Nuclear Proteome	Chaperoned Nuclear Proteome
YHR030C	SLT2	55,636	5.16	Nuclear Proteome	Chaperoned Nuclear Proteome
YHR062C	RPP1	32,224	9.76	Nuclear Proteome	Chaperoned Nuclear Proteome
YHR074W	QNS1	80,686	6.11	Nuclear Proteome	Chaperoned Nuclear Proteome
YHR081W	LRP1	21,045	9.58	Nuclear Proteome	Chaperoned Nuclear Proteome
YHR082C	KSP1	117,082	6.11	Nuclear Proteome	Chaperoned Nuclear Proteome
YHR084W	STE12	77,867	5.47	Nuclear Proteome	Chaperoned Nuclear Proteome
YHR086W	NAM8	56,972	8.59	Nuclear Proteome	Chaperoned Nuclear Proteome
YHR099W	TRA1	433,180	6.11	Nuclear Proteome	Chaperoned Nuclear Proteome
YHR112C		42,445	5.58	Nuclear Proteome	Chaperoned Nuclear Proteome
YHR127W		27,132	10.47	Nuclear Proteome	Chaperoned Nuclear Proteome
YHR146W	CRP1	51,116	6.92	Nuclear Proteome	Chaperoned Nuclear Proteome
YHR165C	PRP8	279,504	9.58	Nuclear Proteome	Chaperoned Nuclear Proteome
YHR187W	IKI1	35,220	5.23	Nuclear Proteome	Chaperoned Nuclear Proteome
YHR197W	RIX1	86,739	6.86	Nuclear Proteome	Chaperoned Nuclear Proteome
YHR205W	SCH9	91,812	4.72	Nuclear Proteome	Chaperoned Nuclear Proteome
YHR206W	SKN7	69,202	5.44	Nuclear Proteome	Chaperoned Nuclear Proteome
YIL010W	DOT5	24,120	5.69	Nuclear Proteome	Chaperoned Nuclear Proteome
YIL026C	IRR1	133,009	6.56	Nuclear Proteome	Chaperoned Nuclear Proteome
YIL033C	BCY1	47,219	9.38	Nuclear Proteome	Chaperoned Nuclear Proteome
YIL036W	CST6	65,264	4.99	Nuclear Proteome	Chaperoned Nuclear Proteome
YIL046W	MET30	72,835	7.82	Nuclear Proteome	Chaperoned Nuclear Proteome
YIL050W	PCL7	32,037	7.75	Nuclear Proteome	Chaperoned Nuclear Proteome
YIL063C	YRB2	36,054	7.74	Nuclear Proteome	Chaperoned Nuclear Proteome
YIL075C	RPN2	104,232	5.03	Nuclear Proteome	Chaperoned Nuclear Proteome
YIL091C	UTP25	83,991	6.33	Nuclear Proteome	Chaperoned Nuclear Proteome
YIL104C	SHQ1	59,151	5.85	Nuclear Proteome	Chaperoned Nuclear Proteome
YIL119C	RPI1	46,623	5.94	Nuclear Proteome	Chaperoned Nuclear Proteome
YIL126W	STH1	156,743	4.72	Nuclear Proteome	Chaperoned Nuclear Proteome
YIL131C	FKH1	53,490	9.16	Nuclear Proteome	Chaperoned Nuclear Proteome
YIL143C	SSL2	95,341	6.3	Nuclear Proteome	Chaperoned Nuclear Proteome
YIL153W	RRD1	45,082	8.46	Nuclear Proteome	Chaperoned Nuclear Proteome
YIR002C	MPH1	114,058	5.72	Nuclear Proteome	Chaperoned Nuclear Proteome
YIR006C	PAN1	160,267	6.34	Nuclear Proteome	Chaperoned Nuclear Proteome
YIR018W	YAP5	28,386	7	Nuclear Proteome	Chaperoned Nuclear Proteome
YIR023W	DAL81	109,174	5.17	Nuclear Proteome	Chaperoned Nuclear Proteome
YIR026C	YVH1	41,185	8.91	Nuclear Proteome	Chaperoned Nuclear Proteome
YIR033W	MGA2	127,055	8.23	Nuclear Proteome	Chaperoned Nuclear Proteome
YKL005C	BYE1	67,901	8.26	Nuclear Proteome	Chaperoned Nuclear Proteome
YKL012W	PRP40	69,065	5.02	Nuclear Proteome	Chaperoned Nuclear Proteome
YKL020C	SPT23	121,338	5.24	Nuclear Proteome	Chaperoned Nuclear Proteome
YKL022C	CDC16	94,992	8.92	Nuclear Proteome	Chaperoned Nuclear Proteome
YKL024C	URA6	22,933	6.22	Nuclear Proteome	Chaperoned Nuclear Proteome
YKL043W	PHD1	40,646	6.32	Nuclear Proteome	Chaperoned Nuclear Proteome
YKL045W	PRI2	62,263	6.19	Nuclear Proteome	Chaperoned Nuclear Proteome
YKL054C	DEF1	83,973	9.01	Nuclear Proteome	Chaperoned Nuclear Proteome
YKL059C	MPE1	49,647	8.38	Nuclear Proteome	Chaperoned Nuclear Proteome
YKL091C		36,073	4.92	Nuclear Proteome	Chaperoned Nuclear Proteome
YKL110C	KTI12	35,322	6.18	Nuclear Proteome	Chaperoned Nuclear Proteome
YKL112W	ABF1	81,753	7.63	Nuclear Proteome	Chaperoned Nuclear Proteome
YKL113C	RAD27	43,279	8.12	Nuclear Proteome	Chaperoned Nuclear Proteome
YKL114C	APN1	41,439	4.86	Nuclear Proteome	Chaperoned Nuclear Proteome
YKL117W	SBA1	24,082	9.05	Nuclear Proteome	Chaperoned Nuclear Proteome
YKL139W	CTK1	60,501	8.43	Nuclear Proteome	Chaperoned Nuclear Proteome
YKL143W	LTV1	53,390	4.46	Nuclear Proteome	Chaperoned Nuclear Proteome
YKL149C	DBR1	47,741	9.5	Nuclear Proteome	Chaperoned Nuclear Proteome
YKL166C	TPK3	45,977	4.53	Nuclear Proteome	Chaperoned Nuclear Proteome
YKL185W	ASH1	65,685	7.71	Nuclear Proteome	Chaperoned Nuclear Proteome
YKL193C	SDS22	38,887	5.93	Nuclear Proteome	Chaperoned Nuclear Proteome
YKL210W	UBA1	114,266	9.93	Nuclear Proteome	Chaperoned Nuclear Proteome
YKL214C	YRA2	23,778	5.34	Nuclear Proteome	Chaperoned Nuclear Proteome
YKR031C	SPO14	195,204	4.97	Nuclear Proteome	Chaperoned Nuclear Proteome
YKR063C	LAS1	59,351	9.4	Nuclear Proteome	Chaperoned Nuclear Proteome
YKR072C	SIS2	62,478	7.26	Nuclear Proteome	Chaperoned Nuclear Proteome
YKR079C	TRZ1	96,816	7.63	Nuclear Proteome	Chaperoned Nuclear Proteome
YKR082W	NUP133	133,321	4.56	Nuclear Proteome	Chaperoned Nuclear Proteome
YFL049W	SWP82	70,276	5.56	Nuclear Proteome	Chaperoned Nuclear Proteome
YFL013C	IES1	78,753	5	Nuclear Proteome	Chaperoned Nuclear Proteome
YFL010C	WWM1	22,655	8.77	Nuclear Proteome	Chaperoned Nuclear Proteome
YFL009W	CDC4	86,090	5.05	Nuclear Proteome	Chaperoned Nuclear Proteome
YFL007W	BLM10	245,996	4.26	Nuclear Proteome	Chaperoned Nuclear Proteome
YFL001W	DEG1	50,889	6.67	Nuclear Proteome	Chaperoned Nuclear Proteome
YFR004W	RPN11	34,398	5.58	Nuclear Proteome	Chaperoned Nuclear Proteome
YFR005C	SAD1	52,167	9.34	Nuclear Proteome	Chaperoned Nuclear Proteome
YFR028C	CDC14	61,907	5.81	Nuclear Proteome	Chaperoned Nuclear Proteome
YFR034C	PHO4	34,089	6.68	Nuclear Proteome	Chaperoned Nuclear Proteome
YFR050C	PRE4	29,443	8.04	Nuclear Proteome	Chaperoned Nuclear Proteome
YDL003W	MCD1	63,290	7.25	Nuclear Proteome	Chaperoned Nuclear Proteome
YDL005C	MED2	47,718	5.75	Nuclear Proteome	Chaperoned Nuclear Proteome
YDL006W	PTC1	31,550	4.52	Nuclear Proteome	Chaperoned Nuclear Proteome
YDL007W	RPT2	48,828	4.37	Nuclear Proteome	Chaperoned Nuclear Proteome
YDL017W	CDC7	58,320	4.86	Nuclear Proteome	Chaperoned Nuclear Proteome
YDL020C	RPN4	60,153	5.79	Nuclear Proteome	Chaperoned Nuclear Proteome
YDL022W	GPD1	42,869	5.58	Nuclear Proteome	Chaperoned Nuclear Proteome
YDL051W	LHP1	32,104	5.2	Nuclear Proteome	Chaperoned Nuclear Proteome
YDL064W	UBC9	17,911	5.29	Nuclear Proteome	Chaperoned Nuclear Proteome
YDL070W	BDF2	72,513	8.62	Nuclear Proteome	Chaperoned Nuclear Proteome
YDL106C	PHO2	63,391	9.24	Nuclear Proteome	Chaperoned Nuclear Proteome
YDL108W	KIN28	35,247	5.77	Nuclear Proteome	Chaperoned Nuclear Proteome
YDL115C	IWR1	40,640	4.89	Nuclear Proteome	Chaperoned Nuclear Proteome
YDL126C	CDC48	91,996	6.4	Nuclear Proteome	Chaperoned Nuclear Proteome
YDL127W	PCL2	35,207	4.59	Nuclear Proteome	Chaperoned Nuclear Proteome
YDL131W	LYS21	48,594	4.82	Nuclear Proteome	Chaperoned Nuclear Proteome
YDL153C	SAS10	70,259	9.72	Nuclear Proteome	Chaperoned Nuclear Proteome
YDL155W	CLB3	49,476	UNDEFINED	Nuclear Proteome	Chaperoned Nuclear Proteome
YDL164C	CDC9	84,828	4.59	Nuclear Proteome	Chaperoned Nuclear Proteome
YDL165W	CDC36	22,363	5.17	Nuclear Proteome	Chaperoned Nuclear Proteome
YDL166C	FAP7	22,723	5.9	Nuclear Proteome	Chaperoned Nuclear Proteome
YDL182W	LYS20	47,099	5.6	Nuclear Proteome	Chaperoned Nuclear Proteome
YDL189W	RBS1	51,957	4.52	Nuclear Proteome	Chaperoned Nuclear Proteome
YDL190C	UFD2	109,916	6.84	Nuclear Proteome	Chaperoned Nuclear Proteome
YDL235C	YPD1	19,169	8.1	Nuclear Proteome	Chaperoned Nuclear Proteome
YDR002W	YRB1	22,953	5.56	Nuclear Proteome	Chaperoned Nuclear Proteome
YDR005C	MAF1	44,733	4.58	Nuclear Proteome	Chaperoned Nuclear Proteome
YDR034C	LYS14	89,397	5.85	Nuclear Proteome	Chaperoned Nuclear Proteome
YDR054C	CDC34	34,065	5.15	Nuclear Proteome	Chaperoned Nuclear Proteome
YDR091C	RLI1	68,340	6.5	Nuclear Proteome	Chaperoned Nuclear Proteome
YDR092W	UBC13	17,468	4.13	Nuclear Proteome	Chaperoned Nuclear Proteome
YDR098C	GRX3	28,261	8.89	Nuclear Proteome	Chaperoned Nuclear Proteome
YDR099W	BMH2	31,061	5.27	Nuclear Proteome	Chaperoned Nuclear Proteome
YDR101C	ARX1	65,213	4.37	Nuclear Proteome	Chaperoned Nuclear Proteome
YDR103W	STE5	102,727	4.82	Nuclear Proteome	Chaperoned Nuclear Proteome
YDR130C	FIN1	33,186	6.74	Nuclear Proteome	Chaperoned Nuclear Proteome
YDR143C	SAN1	65,618	5.26	Nuclear Proteome	Chaperoned Nuclear Proteome
YDR146C	SWI5	79,775	9.82	Nuclear Proteome	Chaperoned Nuclear Proteome
YDR151C	CTH1	36,772	5.05	Nuclear Proteome	Chaperoned Nuclear Proteome
YDR155C	CPR1	17,391	8.86	Nuclear Proteome	Chaperoned Nuclear Proteome
YDR161W	ACL4	42,943	8.87	Nuclear Proteome	Chaperoned Nuclear Proteome
YDR165W	TRM82	50,488	6.87	Nuclear Proteome	Chaperoned Nuclear Proteome
YDR169C	STB3	56,264	4.28	Nuclear Proteome	Chaperoned Nuclear Proteome
YDR173C	ARG82	40,353	6.25	Nuclear Proteome	Chaperoned Nuclear Proteome
YDR174W	HMO1	27,544	6.99	Nuclear Proteome	Chaperoned Nuclear Proteome
YDR184C	ATC1	33,114	4.57	Nuclear Proteome	Chaperoned Nuclear Proteome
YDR190C	RVB1	50,453	8.43	Nuclear Proteome	Chaperoned Nuclear Proteome
YDR195W	REF2	59,819	5.78	Nuclear Proteome	Chaperoned Nuclear Proteome
YDR208W	MSS4	89,320	5.67	Nuclear Proteome	Chaperoned Nuclear Proteome
YDR217C	RAD9	148,398	9.63	Nuclear Proteome	Chaperoned Nuclear Proteome
YDR228C	PCF11	71,898	9.33	Nuclear Proteome	Chaperoned Nuclear Proteome
YDR267C	CIA1	37,275	5.2	Nuclear Proteome	Chaperoned Nuclear Proteome
YDR293C	SSD1	139,954	7.89	Nuclear Proteome	Chaperoned Nuclear Proteome
YDR296W	MHR1	26,895	4.6	Nuclear Proteome	Chaperoned Nuclear Proteome
YDR311W	TFB1	72,894	7.25	Nuclear Proteome	Chaperoned Nuclear Proteome
YDR328C	SKP1	22,330	9.53	Nuclear Proteome	Chaperoned Nuclear Proteome
YDR335W	MSN5	142,118	6.44	Nuclear Proteome	Chaperoned Nuclear Proteome
YDR390C	UBA2	71,259	4.35	Nuclear Proteome	Chaperoned Nuclear Proteome
YDR395W	SXM1	108,405	5.19	Nuclear Proteome	Chaperoned Nuclear Proteome
YDR397C	NCB2	16,650	4.99	Nuclear Proteome	Chaperoned Nuclear Proteome
YDR404C	RPB7	19,058	4.61	Nuclear Proteome	Chaperoned Nuclear Proteome
YDR416W	SYF1	100,229	4.89	Nuclear Proteome	Chaperoned Nuclear Proteome
YDR427W	RPN9	45,782	7.67	Nuclear Proteome	Chaperoned Nuclear Proteome
YDR432W	NPL3	45,407	5.17	Nuclear Proteome	Chaperoned Nuclear Proteome
YDR463W	STP1	58,088	5.51	Nuclear Proteome	Chaperoned Nuclear Proteome
YDR465C	RMT2	47,469	5.38	Nuclear Proteome	Chaperoned Nuclear Proteome
YDR477W	SNF1	72,045	UNDEFINED	Nuclear Proteome	Chaperoned Nuclear Proteome
YDR480W	DIG2	36,879	4.44	Nuclear Proteome	Chaperoned Nuclear Proteome
YDR510W	SMT3	11,597	6.18	Nuclear Proteome	Chaperoned Nuclear Proteome
YGL011C	SCL1	28,001	6.87	Nuclear Proteome	Chaperoned Nuclear Proteome
YGL016W	KAP122	123,531	4.92	Nuclear Proteome	Chaperoned Nuclear Proteome
YGL035C	MIG1	55,532	5.88	Nuclear Proteome	Chaperoned Nuclear Proteome
YGL037C	PNC1	24,993	4.9	Nuclear Proteome	Chaperoned Nuclear Proteome
YGL043W	DST1	34,843	9.8	Nuclear Proteome	Chaperoned Nuclear Proteome
YGL048C	RPT6	45,272	5.81	Nuclear Proteome	Chaperoned Nuclear Proteome
YGL058W	RAD6	19,706	9.01	Nuclear Proteome	Chaperoned Nuclear Proteome
YGL066W	SGF73	72,878	9.09	Nuclear Proteome	Chaperoned Nuclear Proteome
YGL071W	AFT1	77,683	4.17	Nuclear Proteome	Chaperoned Nuclear Proteome
YGL073W	HSF1	93,282	9.03	Nuclear Proteome	Chaperoned Nuclear Proteome
YGL086W	MAD1	87,651	6.39	Nuclear Proteome	Chaperoned Nuclear Proteome
YGL091C	NBP35	35,253	5.2	Nuclear Proteome	Chaperoned Nuclear Proteome
YGL097W	SRM1	53,014	5.32	Nuclear Proteome	Chaperoned Nuclear Proteome
YGL112C	TAF6	57,902	4.48	Nuclear Proteome	Chaperoned Nuclear Proteome
YGL122C	NAB2	58,321	5.71	Nuclear Proteome	Chaperoned Nuclear Proteome
YGL130W	CEG1	52,764	5.26	Nuclear Proteome	Chaperoned Nuclear Proteome
YGL151W	NUT1	128,794	8.49	Nuclear Proteome	Chaperoned Nuclear Proteome
YGL164C	YRB30	50,296	5.57	Nuclear Proteome	Chaperoned Nuclear Proteome
YGL173C	XRN1	175,460	5	Nuclear Proteome	Chaperoned Nuclear Proteome
YGL181W	GTS1	44,407	4.71	Nuclear Proteome	Chaperoned Nuclear Proteome
YGL190C	CDC55	59,662	7.04	Nuclear Proteome	Chaperoned Nuclear Proteome
YGL201C	MCM6	112,978	7.05	Nuclear Proteome	Chaperoned Nuclear Proteome
YGL222C	EDC1	19,238	5.96	Nuclear Proteome	Chaperoned Nuclear Proteome
YGL241W	KAP114	113,921	5.03	Nuclear Proteome	Chaperoned Nuclear Proteome
YGL244W	RTF1	65,869	10.87	Nuclear Proteome	Chaperoned Nuclear Proteome
YGL246C	RAI1	44,510	4.55	Nuclear Proteome	Chaperoned Nuclear Proteome
YGL253W	HXK2	53,942	5.26	Nuclear Proteome	Chaperoned Nuclear Proteome
YGL254W	FZF1	33,994	6.15	Nuclear Proteome	Chaperoned Nuclear Proteome
YGR010W	NMA2	44,909	5.16	Nuclear Proteome	Chaperoned Nuclear Proteome
YGR030C	POP6	18,210	7.95	Nuclear Proteome	Chaperoned Nuclear Proteome
YGR040W	KSS1	42,692	5.57	Nuclear Proteome	Chaperoned Nuclear Proteome
YGR044C	RME1	33,904	9.3	Nuclear Proteome	Chaperoned Nuclear Proteome
YGR048W	UFD1	39,810	5.39	Nuclear Proteome	Chaperoned Nuclear Proteome
YGR072W	UPF3	44,924	6.67	Nuclear Proteome	Chaperoned Nuclear Proteome
YGR074W	SMD1	16,275	5.94	Nuclear Proteome	Chaperoned Nuclear Proteome
YGR103W	NOP7	69,877	9.89	Nuclear Proteome	Chaperoned Nuclear Proteome
YGR108W	CLB1	54,871	11	Nuclear Proteome	Chaperoned Nuclear Proteome
YGR116W	SPT6	168,291	5.48	Nuclear Proteome	Chaperoned Nuclear Proteome
YGR123C	PPT1	57,995	5.64	Nuclear Proteome	Chaperoned Nuclear Proteome
YGR129W	SYF2	24,803	4.89	Nuclear Proteome	Chaperoned Nuclear Proteome
YGR135W	PRE9	28,714	7.59	Nuclear Proteome	Chaperoned Nuclear Proteome
YGR142W	BTN2	47,168	9.34	Nuclear Proteome	Chaperoned Nuclear Proteome
YGR156W	PTI1	46,983	5.06	Nuclear Proteome	Chaperoned Nuclear Proteome
YGR159C	NSR1	44,535	5.09	Nuclear Proteome	Chaperoned Nuclear Proteome
YGR163W	GTR2	38,600	5.91	Nuclear Proteome	Chaperoned Nuclear Proteome
YGR180C	RNR4	40,055	4.87	Nuclear Proteome	Chaperoned Nuclear Proteome
YGR185C	TYS1	44,020	4.57	Nuclear Proteome	Chaperoned Nuclear Proteome
YGR200C	ELP2	89,411	5.11	Nuclear Proteome	Chaperoned Nuclear Proteome
YGR202C	PCT1	49,406	8.57	Nuclear Proteome	Chaperoned Nuclear Proteome
YGR211W	ZPR1	55,072	5.35	Nuclear Proteome	Chaperoned Nuclear Proteome
YGR218W	CRM1	124,104	8.8	Nuclear Proteome	Chaperoned Nuclear Proteome
YGR232W	NAS6	25,616	4.76	Nuclear Proteome	Chaperoned Nuclear Proteome
YGR233C	PHO81	134,029	5.32	Nuclear Proteome	Chaperoned Nuclear Proteome
YGR245C	SDA1	86,618	5.98	Nuclear Proteome	Chaperoned Nuclear Proteome
YGR252W	GCN5	51,069	5.53	Nuclear Proteome	Chaperoned Nuclear Proteome
YGR253C	PUP2	28,617	6.5	Nuclear Proteome	Chaperoned Nuclear Proteome
YGR262C	BUD32	29,936	6.22	Nuclear Proteome	Chaperoned Nuclear Proteome
YGR267C	FOL2	27,769	4.67	Nuclear Proteome	Chaperoned Nuclear Proteome
YGR270W	YTA7	157,407	8.81	Nuclear Proteome	Chaperoned Nuclear Proteome
YGR274C	TAF1	120,696	6.72	Nuclear Proteome	Chaperoned Nuclear Proteome
YGR276C	RNH70	62,849	5.06	Nuclear Proteome	Chaperoned Nuclear Proteome
YJL001W	PRE3	23,548	7.01	Nuclear Proteome	Chaperoned Nuclear Proteome
YJL006C	CTK2	37,905	6.75	Nuclear Proteome	Chaperoned Nuclear Proteome
YJL011C	RPC17	18,596	5.36	Nuclear Proteome	Chaperoned Nuclear Proteome
YJL026W	RNR2	46,147	8.3	Nuclear Proteome	Chaperoned Nuclear Proteome
YJL050W	MTR4	122,055	5.53	Nuclear Proteome	Chaperoned Nuclear Proteome
YJL061W	NUP82	82,085	5.15	Nuclear Proteome	Chaperoned Nuclear Proteome
YJL074C	SMC3	141,336	5.96	Nuclear Proteome	Chaperoned Nuclear Proteome
YJL081C	ARP4	54,832	5.22	Nuclear Proteome	Chaperoned Nuclear Proteome
YJL110C	GZF3	60,520	5.63	Nuclear Proteome	Chaperoned Nuclear Proteome
YJL115W	ASF1	31,603	5.34	Nuclear Proteome	Chaperoned Nuclear Proteome
YJL122W	ALB1	19,287	9.34	Nuclear Proteome	Chaperoned Nuclear Proteome
YJL124C	LSM1	20,307	3.88	Nuclear Proteome	Chaperoned Nuclear Proteome
YJL125C	GCD14	43,920	10.03	Nuclear Proteome	Chaperoned Nuclear Proteome
YJL140W	RPB4	25,414	5.72	Nuclear Proteome	Chaperoned Nuclear Proteome
YJL141C	YAK1	91,245	7.23	Nuclear Proteome	Chaperoned Nuclear Proteome
YJL148W	RPA34	26,875	4.82	Nuclear Proteome	Chaperoned Nuclear Proteome
YJL157C	FAR1	94,572	8.62	Nuclear Proteome	Chaperoned Nuclear Proteome
YJL168C	SET2	84,461	8.76	Nuclear Proteome	Chaperoned Nuclear Proteome
YJL176C	SWI3	92,926	5.25	Nuclear Proteome	Chaperoned Nuclear Proteome
YJL208C	NUC1	37,210	8.7	Nuclear Proteome	Chaperoned Nuclear Proteome
YJR006W	POL31	55,296	4.78	Nuclear Proteome	Chaperoned Nuclear Proteome
YJR017C	ESS1	19,405	8.95	Nuclear Proteome	Chaperoned Nuclear Proteome
YJR057W	CDC8	24,687	4.82	Nuclear Proteome	Chaperoned Nuclear Proteome
YJR059W	PTK2	91,400	8.85	Nuclear Proteome	Chaperoned Nuclear Proteome
YJR066W	TOR1	281,140	5.51	Nuclear Proteome	Chaperoned Nuclear Proteome
YJR068W	RFC2	39,742	8.97	Nuclear Proteome	Chaperoned Nuclear Proteome
YJR090C	GRR1	132,734	6.81	Nuclear Proteome	Chaperoned Nuclear Proteome
YJR104C	SOD1	15,855	8.61	Nuclear Proteome	Chaperoned Nuclear Proteome
YJR132W	NMD5	119,967	6.08	Nuclear Proteome	Chaperoned Nuclear Proteome
YLL018C	DPS1	63,516	5.63	Nuclear Proteome	Chaperoned Nuclear Proteome
YLL022C	HIF1	43,428	4.57	Nuclear Proteome	Chaperoned Nuclear Proteome
YLL026W	HSP104	102,035	6.16	Nuclear Proteome	Chaperoned Nuclear Proteome
YLL034C	RIX7	93,069	4.64	Nuclear Proteome	Chaperoned Nuclear Proteome
YLL036C	PRP19	56,570	5.31	Nuclear Proteome	Chaperoned Nuclear Proteome
YLR002C	NOC3	75,582	5.27	Nuclear Proteome	Chaperoned Nuclear Proteome
YLR007W	NSE1	38,335	5.03	Nuclear Proteome	Chaperoned Nuclear Proteome
YLR021W	IRC25	20,061	5.73	Nuclear Proteome	Chaperoned Nuclear Proteome
YLR044C	PDC1	61,495	5.16	Nuclear Proteome	Chaperoned Nuclear Proteome
YLR074C	BUD20	18,517	4.7	Nuclear Proteome	Chaperoned Nuclear Proteome
YLR079W	SIC1	32,223	5.8	Nuclear Proteome	Chaperoned Nuclear Proteome
YLR106C	REA1	559,308	8.98	Nuclear Proteome	Chaperoned Nuclear Proteome
YLR113W	HOG1	48,858	7.89	Nuclear Proteome	Chaperoned Nuclear Proteome
YLR116W	MSL5	53,034	4.9	Nuclear Proteome	Chaperoned Nuclear Proteome
YLR136C	TIS11	32,314	5.27	Nuclear Proteome	Chaperoned Nuclear Proteome
YLR153C	ACS2	75,492	9.72	Nuclear Proteome	Chaperoned Nuclear Proteome
YLR182W	SWI6	90,560	9.1	Nuclear Proteome	Chaperoned Nuclear Proteome
YLR183C	TOS4	55,468	6.21	Nuclear Proteome	Chaperoned Nuclear Proteome
YLR186W	EMG1	27,895	4.74	Nuclear Proteome	Chaperoned Nuclear Proteome
YLR210W	CLB4	53,853	9.4	Nuclear Proteome	Chaperoned Nuclear Proteome
YLR223C	IFH1	122,492	8.65	Nuclear Proteome	Chaperoned Nuclear Proteome
YLR256W	HAP1	166,108	4.78	Nuclear Proteome	Chaperoned Nuclear Proteome
YLR274W	MCM5	86,411	4.52	Nuclear Proteome	Chaperoned Nuclear Proteome
YLR293C	GSP1	24,810	7.02	Nuclear Proteome	Chaperoned Nuclear Proteome
YLR310C	CDC25	179,092	5.5	Nuclear Proteome	Chaperoned Nuclear Proteome
YLR336C	SGD1	102,853	6.11	Nuclear Proteome	Chaperoned Nuclear Proteome
YLR347C	KAP95	94,776	6.66	Nuclear Proteome	Chaperoned Nuclear Proteome
YLR354C	TAL1	37,036	5.73	Nuclear Proteome	Chaperoned Nuclear Proteome
YLR373C	VID22	102,500	4.52	Nuclear Proteome	Chaperoned Nuclear Proteome
YLR384C	IKI3	152,990	6.08	Nuclear Proteome	Chaperoned Nuclear Proteome
YLR418C	CDC73	44,456	5.06	Nuclear Proteome	Chaperoned Nuclear Proteome
YLR430W	SEN1	252,497	4.95	Nuclear Proteome	Chaperoned Nuclear Proteome
YLR449W	FPR4	43,903	7.72	Nuclear Proteome	Chaperoned Nuclear Proteome
YLR455W	PDP3	35,508	8.78	Nuclear Proteome	Chaperoned Nuclear Proteome
YML007W	YAP1	72,533	4.58	Nuclear Proteome	Chaperoned Nuclear Proteome
YML010W	SPT5	115,650	9.36	Nuclear Proteome	Chaperoned Nuclear Proteome
YML014W	TRM9	32,439	4.8	Nuclear Proteome	Chaperoned Nuclear Proteome
YML016C	PPZ1	77,491	5.09	Nuclear Proteome	Chaperoned Nuclear Proteome
YML021C	UNG1	40,471	8.51	Nuclear Proteome	Chaperoned Nuclear Proteome
YML027W	YOX1	42,739	8.51	Nuclear Proteome	Chaperoned Nuclear Proteome
YML032C	RAD52	52,404	9.13	Nuclear Proteome	Chaperoned Nuclear Proteome
YML060W	OGG1	42,781	10.33	Nuclear Proteome	Chaperoned Nuclear Proteome
YML065W	ORC1	104,400	8.22	Nuclear Proteome	Chaperoned Nuclear Proteome
YML074C	FPR3	46,553	8.89	Nuclear Proteome	Chaperoned Nuclear Proteome
YML088W	UFO1	76,860	5.52	Nuclear Proteome	Chaperoned Nuclear Proteome
YML092C	PRE8	27,162	4.36	Nuclear Proteome	Chaperoned Nuclear Proteome
YML094W	GIM5	18,356	5.19	Nuclear Proteome	Chaperoned Nuclear Proteome
YML102W	CAC2	51,252	5.52	Nuclear Proteome	Chaperoned Nuclear Proteome
YMR001C	CDC5	81,031	8.84	Nuclear Proteome	Chaperoned Nuclear Proteome
YMR004W	MVP1	59,657	5.91	Nuclear Proteome	Chaperoned Nuclear Proteome
YMR014W	BUD22	60,054	9.06	Nuclear Proteome	Chaperoned Nuclear Proteome
YMR016C	SOK2	85,643	5.35	Nuclear Proteome	Chaperoned Nuclear Proteome
YMR037C	MSN2	77,861	8.86	Nuclear Proteome	Chaperoned Nuclear Proteome
YMR038C	CCS1	27,330	8.57	Nuclear Proteome	Chaperoned Nuclear Proteome
YMR039C	SUB1	33,102	6.09	Nuclear Proteome	Chaperoned Nuclear Proteome
YMR043W	MCM1	32,802	6.23	Nuclear Proteome	Chaperoned Nuclear Proteome
YMR061W	RNA14	79,960	5.51	Nuclear Proteome	Chaperoned Nuclear Proteome
YMR067C	UBX4	46,965	4.97	Nuclear Proteome	Chaperoned Nuclear Proteome
YMR076C	PDS5	147,041	5.62	Nuclear Proteome	Chaperoned Nuclear Proteome
YMR164C	MSS11	85,050	8.9	Nuclear Proteome	Chaperoned Nuclear Proteome
YMR199W	CLN1	62,050	5.9	Nuclear Proteome	Chaperoned Nuclear Proteome
YMR235C	RNA1	45,816	7.34	Nuclear Proteome	Chaperoned Nuclear Proteome
YMR247C	RKR1	180,186	5.54	Nuclear Proteome	Chaperoned Nuclear Proteome
YMR276W	DSK2	39,346	4.53	Nuclear Proteome	Chaperoned Nuclear Proteome
YMR277W	FCP1	83,441	5.34	Nuclear Proteome	Chaperoned Nuclear Proteome
YMR291W	TDA1	66,220	4.78	Nuclear Proteome	Chaperoned Nuclear Proteome
YMR308C	PSE1	121,031	4.54	Nuclear Proteome	Chaperoned Nuclear Proteome
YMR314W	PRE5	25,604	6.51	Nuclear Proteome	Chaperoned Nuclear Proteome
YNL004W	HRB1	52,142	4.61	Nuclear Proteome	Chaperoned Nuclear Proteome
YNL007C	SIS1	37,590	6.9	Nuclear Proteome	Chaperoned Nuclear Proteome
YNL016W	PUB1	50,763	7.19	Nuclear Proteome	Chaperoned Nuclear Proteome
YNL022C	RCM1	56,177	9.02	Nuclear Proteome	Chaperoned Nuclear Proteome
YNL035C		43,848	4.95	Nuclear Proteome	Chaperoned Nuclear Proteome
YNL059C	ARP5	87,560	8.93	Nuclear Proteome	Chaperoned Nuclear Proteome
YNL062C	GCD10	54,389	5.21	Nuclear Proteome	Chaperoned Nuclear Proteome
YNL068C	FKH2	94,374	5.31	Nuclear Proteome	Chaperoned Nuclear Proteome
YNL072W	RNH201	34,875	7.22	Nuclear Proteome	Chaperoned Nuclear Proteome
YNL078W	NIS1	45,908	9.32	Nuclear Proteome	Chaperoned Nuclear Proteome
YNL088W	TOP2	164,215	8.99	Nuclear Proteome	Chaperoned Nuclear Proteome
YNL103W	MET4	74,373	9.92	Nuclear Proteome	Chaperoned Nuclear Proteome
YNL110C	NOP15	25,447	6.62	Nuclear Proteome	Chaperoned Nuclear Proteome
YNL112W	DBP2	60,999	5.48	Nuclear Proteome	Chaperoned Nuclear Proteome
YNL118C	DCP2	108,667	9.26	Nuclear Proteome	Chaperoned Nuclear Proteome
YNL123W	NMA111	110,881	8.9	Nuclear Proteome	Chaperoned Nuclear Proteome
YNL124W	NAF1	54,949	5.63	Nuclear Proteome	Chaperoned Nuclear Proteome
YNL139C	THO2	183,931	5.63	Nuclear Proteome	Chaperoned Nuclear Proteome
YNL157W	IGO1	18,051	4.68	Nuclear Proteome	Chaperoned Nuclear Proteome
YNL161W	CBK1	86,946	7.55	Nuclear Proteome	Chaperoned Nuclear Proteome
YNL164C	IBD2	40,016	9.41	Nuclear Proteome	Chaperoned Nuclear Proteome
YNL186W	UBP10	88,531	7.72	Nuclear Proteome	Chaperoned Nuclear Proteome
YNL189W	SRP1	60,441	4.85	Nuclear Proteome	Chaperoned Nuclear Proteome
YNL199C	GCR2	58,062	5.35	Nuclear Proteome	Chaperoned Nuclear Proteome
YNL207W	RIO2	49,125	4.8	Nuclear Proteome	Chaperoned Nuclear Proteome
YNL216W	RAP1	92,413	9	Nuclear Proteome	Chaperoned Nuclear Proteome
YNL222W	SSU72	23,469	5.12	Nuclear Proteome	Chaperoned Nuclear Proteome
YNL232W	CSL4	31,583	4.83	Nuclear Proteome	Chaperoned Nuclear Proteome
YNL246W	VPS75	30,615	5.15	Nuclear Proteome	Chaperoned Nuclear Proteome
YNL251C	NRD1	63,859	5.24	Nuclear Proteome	Chaperoned Nuclear Proteome
YNL258C	DSL1	88,072	4.64	Nuclear Proteome	Chaperoned Nuclear Proteome
YNL267W	PIK1	119,923	9.24	Nuclear Proteome	Chaperoned Nuclear Proteome
YNL273W	TOF1	141,120	4.86	Nuclear Proteome	Chaperoned Nuclear Proteome
YNL282W	POP3	22,612	6.08	Nuclear Proteome	Chaperoned Nuclear Proteome
YNL289W	PCL1	32,095	5.78	Nuclear Proteome	Chaperoned Nuclear Proteome
YNL290W	RFC3	38,204	9.59	Nuclear Proteome	Chaperoned Nuclear Proteome
YNL292W	PUS4	45,273	9.4	Nuclear Proteome	Chaperoned Nuclear Proteome
YNL298W	CLA4	93,909	6.06	Nuclear Proteome	Chaperoned Nuclear Proteome
YNL313C	EMW1	102,336	6.16	Nuclear Proteome	Chaperoned Nuclear Proteome
YNR023W	SNF12	63,871	9.18	Nuclear Proteome	Chaperoned Nuclear Proteome
YNR034W	SOL1	35,653	5.49	Nuclear Proteome	Chaperoned Nuclear Proteome
YNR053C	NOG2	55,489	5.47	Nuclear Proteome	Chaperoned Nuclear Proteome
YNR074C	AIF1	41,335	7.1	Nuclear Proteome	Chaperoned Nuclear Proteome
YOL006C	TOP1	89,995	9.52	Nuclear Proteome	Chaperoned Nuclear Proteome
YOL017W	ESC8	82,189	6.97	Nuclear Proteome	Chaperoned Nuclear Proteome
YOL028C	YAP7	27,387	8.83	Nuclear Proteome	Chaperoned Nuclear Proteome
YOL038W	PRE6	28,439	6.48	Nuclear Proteome	Chaperoned Nuclear Proteome
YOL067C	RTG1	19,016	9.74	Nuclear Proteome	Chaperoned Nuclear Proteome
YOL094C	RFC4	36,149	6.92	Nuclear Proteome	Chaperoned Nuclear Proteome
YOL102C	TPT1	26,196	5.89	Nuclear Proteome	Chaperoned Nuclear Proteome
YOL108C	INO4	17,378	9.16	Nuclear Proteome	Chaperoned Nuclear Proteome
YOL111C	MDY2	23,732	9.3	Nuclear Proteome	Chaperoned Nuclear Proteome
YOL115W	PAP2	66,031	9.39	Nuclear Proteome	Chaperoned Nuclear Proteome
YOL116W	MSN1	43,060	9.2	Nuclear Proteome	Chaperoned Nuclear Proteome
YOL123W	HRP1	59,650	5.31	Nuclear Proteome	Chaperoned Nuclear Proteome
YOL133W	HRT1	13,940	6.23	Nuclear Proteome	Chaperoned Nuclear Proteome
YOL139C	CDC33	24,254	5.42	Nuclear Proteome	Chaperoned Nuclear Proteome
YOL145C	CTR9	124,709	5.49	Nuclear Proteome	Chaperoned Nuclear Proteome
YOL149W	DCP1	26,266	5.29	Nuclear Proteome	Chaperoned Nuclear Proteome
YOL151W	GRE2	38,170	5.95	Nuclear Proteome	Chaperoned Nuclear Proteome
YOR001W	RRP6	84,039	5.62	Nuclear Proteome	Chaperoned Nuclear Proteome
YOR014W	RTS1	85,335	5.78	Nuclear Proteome	Chaperoned Nuclear Proteome
YOR025W	HST3	50,524	6.67	Nuclear Proteome	Chaperoned Nuclear Proteome
YOR038C	HIR2	98,445	5.92	Nuclear Proteome	Chaperoned Nuclear Proteome
YOR046C	DBP5	53,874	9.27	Nuclear Proteome	Chaperoned Nuclear Proteome
YOR047C	STD1	50,261	8.58	Nuclear Proteome	Chaperoned Nuclear Proteome
YOR048C	RAT1	115,934	6.99	Nuclear Proteome	Chaperoned Nuclear Proteome
YOR051C	ETT1	47,352	9.05	Nuclear Proteome	Chaperoned Nuclear Proteome
YOR056C	NOB1	51,742	6.38	Nuclear Proteome	Chaperoned Nuclear Proteome
YOR066W	MSA1	68,691	4.7	Nuclear Proteome	Chaperoned Nuclear Proteome
YOR119C	RIO1	56,122	8.62	Nuclear Proteome	Chaperoned Nuclear Proteome
YOR123C	LEO1	53,920	9.97	Nuclear Proteome	Chaperoned Nuclear Proteome
YOR140W	SFL1	83,345	6.13	Nuclear Proteome	Chaperoned Nuclear Proteome
YOR141C	ARP8	100,209	4.32	Nuclear Proteome	Chaperoned Nuclear Proteome
YOR145C	PNO1	30,332	8.78	Nuclear Proteome	Chaperoned Nuclear Proteome
YOR157C	PUP1	28,268	4.69	Nuclear Proteome	Chaperoned Nuclear Proteome
YOR160W	MTR10	110,745	9.06	Nuclear Proteome	Chaperoned Nuclear Proteome
YOR185C	GSP2	24,991	6.04	Nuclear Proteome	Chaperoned Nuclear Proteome
YOR197W	MCA1	47,982	4.68	Nuclear Proteome	Chaperoned Nuclear Proteome
YOR204W	DED1	65,553	6.22	Nuclear Proteome	Chaperoned Nuclear Proteome
YOR206W	NOC2	81,601	4.56	Nuclear Proteome	Chaperoned Nuclear Proteome
YOR209C	NPT1	49,019	9.1	Nuclear Proteome	Chaperoned Nuclear Proteome
YOR229W	WTM2	51,951	UNDEFINED	Nuclear Proteome	Chaperoned Nuclear Proteome
YOR230W	WTM1	48,383	7.82	Nuclear Proteome	Chaperoned Nuclear Proteome
YOR243C	PUS7	77,002	8.59	Nuclear Proteome	Chaperoned Nuclear Proteome
YOR259C	RPT4	49,408	6.44	Nuclear Proteome	Chaperoned Nuclear Proteome
YOR274W	MOD5	50,237	4.82	Nuclear Proteome	Chaperoned Nuclear Proteome
YOR290C	SNF2	194,051	5.17	Nuclear Proteome	Chaperoned Nuclear Proteome
YOR315W	SFG1	39,021	7.6	Nuclear Proteome	Chaperoned Nuclear Proteome
YOR329C	SCD5	97,305	5.53	Nuclear Proteome	Chaperoned Nuclear Proteome
YOR355W	GDS1	57,048	9.1	Nuclear Proteome	Chaperoned Nuclear Proteome
YOR359W	VTS1	57,557	6.54	Nuclear Proteome	Chaperoned Nuclear Proteome
YOR362C	PRE10	31,536	8.14	Nuclear Proteome	Chaperoned Nuclear Proteome
YOR372C	NDD1	60,523	7.42	Nuclear Proteome	Chaperoned Nuclear Proteome
YOR375C	GDH1	49,570	8.73	Nuclear Proteome	Chaperoned Nuclear Proteome
YPL001W	HAT1	43,873	8.84	Nuclear Proteome	Chaperoned Nuclear Proteome
YPL012W	RRP12	137,509	5.02	Nuclear Proteome	Chaperoned Nuclear Proteome
YPL015C	HST2	39,979	9.5	Nuclear Proteome	Chaperoned Nuclear Proteome
YPL016W	SWI1	147,938	5.56	Nuclear Proteome	Chaperoned Nuclear Proteome
YPL018W	CTF19	42,782	5.26	Nuclear Proteome	Chaperoned Nuclear Proteome
YPL031C	PHO85	34,906	6.61	Nuclear Proteome	Chaperoned Nuclear Proteome
YPL048W	CAM1	47,088	5.51	Nuclear Proteome	Chaperoned Nuclear Proteome
YPL049C	DIG1	49,356	8.87	Nuclear Proteome	Chaperoned Nuclear Proteome
YPL055C	LGE1	37,309	8.79	Nuclear Proteome	Chaperoned Nuclear Proteome
YPL082C	MOT1	209,977	8.28	Nuclear Proteome	Chaperoned Nuclear Proteome
YPL086C	ELP3	63,657	8.43	Nuclear Proteome	Chaperoned Nuclear Proteome
YPL089C	RLM1	73,484	8.62	Nuclear Proteome	Chaperoned Nuclear Proteome
YPL091W	GLR1	53,441	9.27	Nuclear Proteome	Chaperoned Nuclear Proteome
YPL096W	PNG1	42,485	6.13	Nuclear Proteome	Chaperoned Nuclear Proteome
YPL125W	KAP120	119,623	9.11	Nuclear Proteome	Chaperoned Nuclear Proteome
YPL127C	HHO1	27,804	9.33	Nuclear Proteome	Chaperoned Nuclear Proteome
YPL129W	TAF14	27,440	7.67	Nuclear Proteome	Chaperoned Nuclear Proteome
YPL139C	UME1	51,022	6.22	Nuclear Proteome	Chaperoned Nuclear Proteome
YPL144W	POC4	16,573	5.14	Nuclear Proteome	Chaperoned Nuclear Proteome
YPL146C	NOP53	52,556	10.22	Nuclear Proteome	Chaperoned Nuclear Proteome
YPL169C	MEX67	67,352	5.19	Nuclear Proteome	Chaperoned Nuclear Proteome
YPL177C	CUP9	34,654	5.13	Nuclear Proteome	Chaperoned Nuclear Proteome
YPL184C	MRN1	68,664	7.72	Nuclear Proteome	Chaperoned Nuclear Proteome
YPL190C	NAB3	90,439	9.35	Nuclear Proteome	Chaperoned Nuclear Proteome
YPL202C	AFT2	47,105	9.22	Nuclear Proteome	Chaperoned Nuclear Proteome
YPL203W	TPK2	44,220	9.37	Nuclear Proteome	Chaperoned Nuclear Proteome
YPL204W	HRR25	57,340	5.61	Nuclear Proteome	Chaperoned Nuclear Proteome
YPL211W	NIP7	20,381	4.39	Nuclear Proteome	Chaperoned Nuclear Proteome
YPL212C	PUS1	62,143	8.91	Nuclear Proteome	Chaperoned Nuclear Proteome
YPL217C	BMS1	135,571	6.68	Nuclear Proteome	Chaperoned Nuclear Proteome
YPL235W	RVB2	51,612	9.31	Nuclear Proteome	Chaperoned Nuclear Proteome
YPL239W	YAR1	22,356	9.28	Nuclear Proteome	Chaperoned Nuclear Proteome
YPL240C	HSP82	81,406	8.23	Nuclear Proteome	Chaperoned Nuclear Proteome
YPL256C	CLN2	61,697	6.39	Nuclear Proteome	Chaperoned Nuclear Proteome
YPL262W	FUM1	53,152	5.2	Nuclear Proteome	Chaperoned Nuclear Proteome
YPL267W	ACM1	23,870	4.37	Nuclear Proteome	Chaperoned Nuclear Proteome
YPR008W	HAA1	76,671	4.84	Nuclear Proteome	Chaperoned Nuclear Proteome
YPR016C	TIF6	26,458	5.55	Nuclear Proteome	Chaperoned Nuclear Proteome
YPR019W	MCM4	105,003	6.78	Nuclear Proteome	Chaperoned Nuclear Proteome
YPR034W	ARP7	53,810	9.58	Nuclear Proteome	Chaperoned Nuclear Proteome
YPR086W	SUA7	38,200	8.84	Nuclear Proteome	Chaperoned Nuclear Proteome
YPR103W	PRE2	31,637	4.54	Nuclear Proteome	Chaperoned Nuclear Proteome
YPR104C	FHL1	103,502	5.86	Nuclear Proteome	Chaperoned Nuclear Proteome
YPR108W	RPN7	48,959	5.35	Nuclear Proteome	Chaperoned Nuclear Proteome
YPR119W	CLB2	56,247	8.85	Nuclear Proteome	Chaperoned Nuclear Proteome
YPR133C	SPN1	46,082	5.94	Nuclear Proteome	Chaperoned Nuclear Proteome
YPR144C	NOC4	63,637	5.61	Nuclear Proteome	Chaperoned Nuclear Proteome
YPR158W	CUR1	29,163	5.16	Nuclear Proteome	Chaperoned Nuclear Proteome
YPR161C	SGV1	74,239	6.27	Nuclear Proteome	Chaperoned Nuclear Proteome
YPR175W	DPB2	78,340	6.97	Nuclear Proteome	Chaperoned Nuclear Proteome
YPR179C	HDA3	75,463	5.74	Nuclear Proteome	Chaperoned Nuclear Proteome
YPR180W	AOS1	39,273	5.37	Nuclear Proteome	Chaperoned Nuclear Proteome
YIL009C-A	EST3	20,555	9.55	Nuclear Proteome	Chaperoned Nuclear Proteome
YOR298C-A	MBF1	16,404	5.82	Nuclear Proteome	Chaperoned Nuclear Proteome
	COS8	45,880	8.51	Co-translational Importin cargoes	Non-Chaperoned Importin Hits
	ESC1	187,138	4.4	Co-translational Importin cargoes	Non-Chaperoned Importin Hits
	HEH2	76,377	7.84	Co-translational Importin cargoes	Non-Chaperoned Importin Hits
	NBP1	37,354	10.17	Co-translational Importin cargoes	Non-Chaperoned Importin Hits
	POP7	15,814	9.34	Co-translational Importin cargoes	Non-Chaperoned Importin Hits
	REG2	38,747	8.35	Co-translational Importin cargoes	Non-Chaperoned Importin Hits
	RIF1	217,931	6.13	Co-translational Importin cargoes	Non-Chaperoned Importin Hits
	RPL28	16,722	10.62	Co-translational Importin cargoes	Non-Chaperoned Importin Hits
	SET1	123,912	9.06	Co-translational Importin cargoes	Non-Chaperoned Importin Hits
	SIR4	152,062	9.03	Co-translational Importin cargoes	Non-Chaperoned Importin Hits
	SPO20	46,621	9.28	Co-translational Importin cargoes	Non-Chaperoned Importin Hits
	SPO71	145,181	9.22	Co-translational Importin cargoes	Non-Chaperoned Importin Hits
	SWR1	174,530	5.86	Co-translational Importin cargoes	Non-Chaperoned Importin Hits
	TEN1	18,605	6.95	Co-translational Importin cargoes	Non-Chaperoned Importin Hits
	TGS1	36,527	9.53	Co-translational Importin cargoes	Non-Chaperoned Importin Hits
YBR158W	AMN1	62.686	9.22	Co-translational Importin cargoes	Chaperoned Nuclear Proteome
YHL020C	OPI1	46.065	5.02	Co-translational Importin cargoes	Chaperoned Nuclear Proteome
YHR066W	SSF1	51.764	9.28	Co-translational Importin cargoes	Chaperoned Nuclear Proteome
YHR165C	PRP8	279.504	6.86	Co-translational Importin cargoes	Chaperoned Nuclear Proteome
YIL026C	IRR1	133.009	4.99	Co-translational Importin cargoes	Chaperoned Nuclear Proteome
YKR029C	SET3	85.48	8.9	Co-translational Importin cargoes	Chaperoned Nuclear Proteome
YDL115C	IWR1	40.64	4.59	Co-translational Importin cargoes	Chaperoned Nuclear Proteome
YDR052C	DBF4	80.69	9.35	Co-translational Importin cargoes	Chaperoned Nuclear Proteome
YDR120C	TRM1	64.052	NA	Co-translational Importin cargoes	Chaperoned Nuclear Proteome
YDR143C	SAN1	65.618	5.05	Co-translational Importin cargoes	Chaperoned Nuclear Proteome
YDR312W	SSF2	51.856	9.06	Co-translational Importin cargoes	Chaperoned Nuclear Proteome
YGL150C	INO80	171.455	5.52	Co-translational Importin cargoes	Chaperoned Nuclear Proteome
YGR202C	PCT1	49.406	8.8	Co-translational Importin cargoes	Chaperoned Nuclear Proteome
YGR274C	TAF1	120.696	7.01	Co-translational Importin cargoes	Chaperoned Nuclear Proteome
YGR280C	PXR1	31.312	9.88	Co-translational Importin cargoes	Chaperoned Nuclear Proteome
YLR335W	NUP2	77.881	6.8	Co-translational Importin cargoes	Chaperoned Nuclear Proteome
YMR125W	STO1	100.018	4.81	Co-translational Importin cargoes	Chaperoned Nuclear Proteome
YMR240C	CUS1	50.253	8.67	Co-translational Importin cargoes	Chaperoned Nuclear Proteome
YNL308C	KRI1	68.654	5.03	Co-translational Importin cargoes	Chaperoned Nuclear Proteome
YOR098C	NUP1	113.581	9.63	Co-translational Importin cargoes	Chaperoned Nuclear Proteome
YPL212C	PUS1	62.143	8.23	Co-translational Importin cargoes	Chaperoned Nuclear Proteome
YBR189W	RPS9B	22.299	10.09	Co-translational Importin cargoes	Chaperoned Nuclear Proteome
YDL063C	SYO1	70.164	5.07	Co-translational Importin cargoes	Chaperoned Nuclear Proteome
YGL122C	NAB2	58.321	8.49	Co-translational Importin cargoes	Chaperoned Nuclear Proteome
YCR016W	YCR016W	33.593	7.65	Co-translational Importin cargoes	Chaperoned Nuclear Proteome
YDR052C	DBF4	80.69	9.35	Co-translational Importin cargoes	Chaperoned Nuclear Proteome
YMR310C	YMR310C	35.852	9.57	Co-translational Importin cargoes	Chaperoned Nuclear Proteome
YOL144W	NOP8	56.966	5.68	Co-translational Importin cargoes	Chaperoned Nuclear Proteome
YPL020C	ULP1	72.378	9.48	Co-translational Importin cargoes	Chaperoned Nuclear Proteome
YIL077C	RCI37	36.946	8.92	Co-translational Importin cargoes	Chaperoned Nuclear Proteome
YAR002W	NUP60	59.039	9.34	Co-translational Importin cargoes	Chaperoned Nuclear Proteome
YBL024W	NCL1	77.879	7.01	Co-translational Importin cargoes	Chaperoned Nuclear Proteome
YBL072C	RPS8A	22.49	10.67	Co-translational Importin cargoes	Chaperoned Nuclear Proteome
YCR047C	BUD23	30.742	9.12	Co-translational Importin cargoes	Chaperoned Nuclear Proteome
YER006W	NUG1	57.709	8.92	Co-translational Importin cargoes	Chaperoned Nuclear Proteome
YER102W	RPS8B	22.49	10.67	Co-translational Importin cargoes	Chaperoned Nuclear Proteome
YHL033C	RPL8A	28.125	10.04	Co-translational Importin cargoes	Chaperoned Nuclear Proteome
YHR203C	RPS4B	29.41	10.09	Co-translational Importin cargoes	Chaperoned Nuclear Proteome
YIL096C	BMT5	39.402	9.7	Co-translational Importin cargoes	Chaperoned Nuclear Proteome
YDR514C	YDR514C	55.49	8.93	Co-translational Importin cargoes	Chaperoned Nuclear Proteome
YJR123W	RPS5	25.039	8.62	Co-translational Importin cargoes	Chaperoned Nuclear Proteome
YJR124C	YJR124C	49.664	7.53	Co-translational Importin cargoes	Chaperoned Nuclear Proteome
YJR145C	RPS4A	29.41	10.09	Co-translational Importin cargoes	Chaperoned Nuclear Proteome
YLL045C	RPL8B	28.112	10.02	Co-translational Importin cargoes	Chaperoned Nuclear Proteome
YLR441C	RPS1A	28.743	10	Co-translational Importin cargoes	Chaperoned Nuclear Proteome
YML063W	RPS1B	28.812	10.02	Co-translational Importin cargoes	Chaperoned Nuclear Proteome
YMR128W	ECM16	144.955	5.98	Co-translational Importin cargoes	Chaperoned Nuclear Proteome
YNL221C	POP1	100.395	9.83	Co-translational Importin cargoes	Chaperoned Nuclear Proteome
YNL301C	RPL18B	20.563	11.71	Co-translational Importin cargoes	Chaperoned Nuclear Proteome
YOL120C	RPL18A	20.563	11.71	Co-translational Importin cargoes	Chaperoned Nuclear Proteome
YOR004W	UTP23	28.801	10.05	Co-translational Importin cargoes	Chaperoned Nuclear Proteome
YOR206W	NOC2	81.601	8.59	Co-translational Importin cargoes	Chaperoned Nuclear Proteome
YPL158C	AIM44	84.846	6.28	Co-translational Importin cargoes	Chaperoned Nuclear Proteome
YPR174C	CSA1	25.411	9.89	Co-translational Importin cargoes	Chaperoned Nuclear Proteome
YGR179C	OKP1	47.349	6.08	Co-translational Importin cargoes	Chaperoned Nuclear Proteome
YMR212C	EFR3	89.191	7.18	Co-translational Importin cargoes	Chaperoned Nuclear Proteome
YBR158W	AMN1	62.686	9.22	Srp1/Kap95
YBR275C	RIF1	217.931	6.13	Srp1/Kap95
YHL020C	OPI1	46.065	5.02	Srp1/Kap95
YHR066W	SSF1	51.764	9.28	Srp1/Kap95
YHR119W	SET1	123.912	9.06	Srp1/Kap95
YHR165C	PRP8	279.504	6.86	Srp1/Kap95
YIL026C	IRR1	133.009	4.99	Srp1/Kap95
YKR029C	SET3	85.48	8.9	Srp1/Kap95
YDL115C	IWR1	40.64	4.59	Srp1/Kap95
YDR052C	DBF4	80.69	9.35	Srp1/Kap95
YDR120C	TRM1	64.052	NA	Srp1/Kap95
YDR143C	SAN1	65.618	5.05	Srp1/Kap95
YDR227W	SIR4	152.062	9.03	Srp1/Kap95
YDR312W	SSF2	51.856	9.06	Srp1/Kap95
YDR334W	SWR1	174.53	5.86	Srp1/Kap95
YDR458C	HEH2	76.377	7.84	Srp1/Kap95
YGL150C	INO80	171.455	5.52	Srp1/Kap95
YGR202C	PCT1	49.406	8.8	Srp1/Kap95
YGR274C	TAF1	120.696	7.01	Srp1/Kap95
YGR280C	PXR1	31.312	9.88	Srp1/Kap95
YLR335W	NUP2	77.881	6.8	Srp1/Kap95
YMR125W	STO1	100.018	4.81	Srp1/Kap95
YMR240C	CUS1	50.253	8.67	Srp1/Kap95
YNL308C	KRI1	68.654	5.03	Srp1/Kap95
YOR098C	NUP1	113.581	9.63	Srp1/Kap95
YPL020C	ULP1	72.378	9.48	Srp1/Kap95
YPL212C	PUS1	62.143	8.23	Srp1/Kap95
YBR189W	RPS9B	22.299	10.09	Kap104
YDL063C	SYO1	70.164	5.07	Kap104
YGL122C	NAB2	58.321	8.49	Kap104
YBR050C	REG2	38.747	8.35	Kap121
YCR016W	YCR016W	33.593	7.65	Kap121
YDR052C	DBF4	80.69	9.35	Kap121
YDR104C	SPO71	145.181	9.22	Kap121
YLR010C	TEN1	18.605	6.95	Kap121
YMR219W	ESC1	187.138	4.4	Kap121
YMR310C	YMR310C	35.852	9.57	Kap121
YOL144W	NOP8	56.966	5.68	Kap121
YPL020C	ULP1	72.378	9.48	Kap121
YIL077C	RCI37	36.946	8.92	Kap122/Mtr10
YAR002W	NUP60	59.039	9.34	Kap123
YBL024W	NCL1	77.879	7.01	Kap123
YBL072C	RPS8A	22.49	10.67	Kap123
YBR167C	POP7	15.814	9.34	Kap123
YCR047C	BUD23	30.742	9.12	Kap123
YER006W	NUG1	57.709	8.92	Kap123
YER102W	RPS8B	22.49	10.67	Kap123
YHL033C	RPL8A	28.125	10.04	Kap123
YHL048W	COS8	45.88	8.51	Kap123
YHR203C	RPS4B	29.41	10.09	Kap123
YIL096C	BMT5	39.402	9.7	Kap123
YDR514C	YDR514C	55.49	8.93	Kap123
YGL103W	RPL28	16.722	10.62	Kap123
YJR123W	RPS5	25.039	8.62	Kap123
YJR124C	YJR124C	49.664	7.53	Kap123
YJR145C	RPS4A	29.41	10.09	Kap123
YLL045C	RPL8B	28.112	10.02	Kap123
YLR441C	RPS1A	28.743	10	Kap123
YLR457C	NBP1	37.354	10.17	Kap123
YML063W	RPS1B	28.812	10.02	Kap123
YMR017W	SPO20	46.621	9.28	Kap123
YMR128W	ECM16	144.955	5.98	Kap123
YNL221C	POP1	100.395	9.83	Kap123
YNL301C	RPL18B	20.563	11.71	Kap123
YOL120C	RPL18A	20.563	11.71	Kap123
YOR004W	UTP23	28.801	10.05	Kap123
YOR206W	NOC2	81.601	8.59	Kap123
YPL157W	TGS1	36.527	9.53	Kap123
YPL158C	AIM44	84.846	6.28	Kap123
YPR174C	CSA1	25.411	9.89	Kap123
YGR179C	OKP1	47.349	6.08	Sxm1
YMR212C	EFR3	89.191	7.18	Sxm1
YBR158W	AMN1	62.686	9.22	all hits
YBR275C	RIF1	217.931	6.13	all hits
YHL020C	OPI1	46.065	5.02	all hits
YHR066W	SSF1	51.764	9.28	all hits
YHR119W	SET1	123.912	9.06	all hits
YHR165C	PRP8	279.504	6.86	all hits
YIL026C	IRR1	133.009	4.99	all hits
YKR029C	SET3	85.48	8.9	all hits
YDL115C	IWR1	40.64	4.59	all hits
YDR052C	DBF4	80.69	9.35	all hits
YDR120C	TRM1	64.052	NA	all hits
YDR143C	SAN1	65.618	5.05	all hits
YDR227W	SIR4	152.062	9.03	all hits
YDR312W	SSF2	51.856	9.06	all hits
YDR334W	SWR1	174.53	5.86	all hits
YDR458C	HEH2	76.377	7.84	all hits
YGL150C	INO80	171.455	5.52	all hits
YGR202C	PCT1	49.406	8.8	all hits
YGR274C	TAF1	120.696	7.01	all hits
YGR280C	PXR1	31.312	9.88	all hits
YLR335W	NUP2	77.881	6.8	all hits
YMR125W	STO1	100.018	4.81	all hits
YMR240C	CUS1	50.253	8.67	all hits
YNL308C	KRI1	68.654	5.03	all hits
YOR098C	NUP1	113.581	9.63	all hits
YPL020C	ULP1	72.378	9.48	all hits
YPL212C	PUS1	62.143	8.23	all hits
YBR189W	RPS9B	22.299	10.09	all hits
YDL063C	SYO1	70.164	5.07	all hits
YGL122C	NAB2	58.321	8.49	all hits
YBR050C	REG2	38.747	8.35	all hits
YCR016W	YCR016W	33.593	7.65	all hits
YDR052C	DBF4	80.69	9.35	all hits
YDR104C	SPO71	145.181	9.22	all hits
YLR010C	TEN1	18.605	6.95	all hits
YMR219W	ESC1	187.138	4.4	all hits
YMR310C	YMR310C	35.852	9.57	all hits
YOL144W	NOP8	56.966	5.68	all hits
YIL077C	RCI37	36.946	8.92	all hits
YAR002W	NUP60	59.039	9.34	all hits
YBL024W	NCL1	77.879	7.01	all hits
YBL072C	RPS8A	22.49	10.67	all hits
YBR167C	POP7	15.814	9.34	all hits
YCR047C	BUD23	30.742	9.12	all hits
YER006W	NUG1	57.709	8.92	all hits
YER102W	RPS8B	22.49	10.67	all hits
YHL033C	RPL8A	28.125	10.04	all hits
YHL048W	COS8	45.88	8.51	all hits
YHR203C	RPS4B	29.41	10.09	all hits
YIL096C	BMT5	39.402	9.7	all hits
YDR514C	YDR514C	55.49	8.93	all hits
YGL103W	RPL28	16.722	10.62	all hits
YJR123W	RPS5	25.039	8.62	all hits
YJR124C	YJR124C	49.664	7.53	all hits
YJR145C	RPS4A	29.41	10.09	all hits
YLL045C	RPL8B	28.112	10.02	all hits
YLR441C	RPS1A	28.743	10	all hits
YLR457C	NBP1	37.354	10.17	all hits
YML063W	RPS1B	28.812	10.02	all hits
YMR017W	SPO20	46.621	9.28	all hits
YMR128W	ECM16	144.955	5.98	all hits
YNL221C	POP1	100.395	9.83	all hits
YNL301C	RPL18B	20.563	11.71	all hits
YOL120C	RPL18A	20.563	11.71	all hits
YOR004W	UTP23	28.801	10.05	all hits
YOR206W	NOC2	81.601	8.59	all hits
YPL157W	TGS1	36.527	9.53	all hits
YPL158C	AIM44	84.846	6.28	all hits
YPR174C	CSA1	25.411	9.89	all hits
YGR179C	OKP1	47.349	6.08	all hits
YMR212C	EFR3	89.191	7.18	all hits

## Sheet: Supplementary. Fig. 13b
	category	protein	YORF	halftime [min]	degradationRate [min-1]	proteinSynthesis (Proteins/sec)
0	nuclear	ABD1	YBR236C	521.9	0.0013	0.129026478
1	nuclear	ABF1	YKL112W	383.8	0.0018	0.125602673
2	nuclear	ACA1	YER045C			0.023788877000000003
3	nuclear	ACE2	YLR131C	203.4	0.0034	0.084287606
4	nuclear	ACL4	YDR161W			0.0
5	nuclear	ACM1	YPL267W			0.036817362
6	nuclear	ACS2	YLR153C	523.9	0.0013	0.349181952
7	nuclear	ADF1	YCL058W-A	70.8	0.0098
8	nuclear	ADR1	YDR216W	152.8	0.0045	0.066995353
9	nuclear	AFI1	YOR129C	367.1	0.0019	0.021079002000000003
10	nuclear	AFT1	YGL071W			0.029854856000000006
11	nuclear	AFT2	YPL202C			0.054037106
12	nuclear	AIF1	YNR074C	634.1	0.0011	0.132981621
13	nuclear	ALB1	YJL122W	327.7	0.0021	0.577515425
14	nuclear	AMN1	YBR158W	2023-01-23	0.03	0.020270159
15	nuclear	AOS1	YPR180W	494.5	0.0014
16	nuclear	APN1	YKL114C	544.0	0.0013	0.225456761
17	nuclear	APN2	YBL019W			0.026000536
18	nuclear	ARB1	YER036C	571.1	0.0012	0.446172857
19	nuclear	ARG80	YMR042W	181.0	0.0038	0.095153663
20	nuclear	ARG81	YML099C			0.017057931000000002
21	nuclear	ARG82	YDR173C	453.0	0.0015	0.074494384
22	nuclear	ARO80	YDR421W			0.028453805
23	nuclear	ARP4	YJL081C	427.2	0.0016	0.07217918799999999
24	nuclear	ARP5	YNL059C	587.8	0.0012	0.127994791
25	nuclear	ARP7	YPR034W	606.2	0.0011	0.099461396
26	nuclear	ARP8	YOR141C	689.6	0.001	0.084608111
27	nuclear	ARP9	YMR033W			0.127969331
28	nuclear	ARR1	YPR199C			0.079946108
29	nuclear	ARX1	YDR101C	546.6	0.0013	0.13348020300000002
30	nuclear	ASF1	YJL115W	661.4	0.001	0.128636169
31	nuclear	ASF2	YDL197C	257.7	0.0027	0.038088643
32	nuclear	ASH1	YKL185W	58.9	0.0118	0.041669497
33	nuclear	ASR1	YPR093C			0.044820177
34	nuclear	ATC1	YDR184C	2023-06-20	0.0336	0.103120597
35	nuclear	ATG4	YNL223W			0.031626095
36	nuclear	AZF1	YOR113W	184.5	0.0038	0.020331475
37	nuclear	BAS1	YKR099W	351.8	0.002	0.022309914
38	nuclear	BCY1	YIL033C	623.0	0.0011	0.554355633
39	nuclear	BDF2	YDL070W	42.8	0.0162	0.253206705
40	nuclear	BIR1	YJR089W
41	nuclear	BLM10	YFL007W	350.5	0.002	0.011498007
42	nuclear	BMH1	YER177W	696.5	0.001	2.139272198
43	nuclear	BMH2	YDR099W	645.2	0.0011	1.189172213
44	nuclear	BMS1	YPL217C	520.8	0.0013	0.094119388
45	nuclear	BRN1	YBL097W			0.017575155
46	nuclear	BTN2	YGR142W			0.047266724
47	nuclear	BUB1	YGR188C
48	nuclear	BUD13	YGL174W	389.0	0.0018	0.08695460599999999
49	nuclear	BUD20	YLR074C	158.6	0.0044	0.517702526
50	nuclear	BUD22	YMR014W	389.4	0.0018	0.234833774
51	nuclear	BUD32	YGR262C	680.2	0.001	0.130653815
52	nuclear	BYE1	YKL005C	298.2	0.0023	0.025752405
53	nuclear	CAC2	YML102W			0.14784903300000002
54	nuclear	CAD1	YDR423C			0.087895357
55	nuclear	CAM1	YPL048W	605.5	0.0011	0.696795693
56	nuclear	CAT8	YMR280C			0.052816745
57	nuclear	CBK1	YNL161W	482.6	0.0014	0.020848682
58	nuclear	CCS1	YMR038C	585.0	0.0012	0.196633412
59	nuclear	CDC14	YFR028C	524.3	0.0013	0.049733874
60	nuclear	CDC16	YKL022C	245.6	0.0028	0.042629395999999986
61	nuclear	CDC24	YAL041W	443.7	0.0016	0.061672263
62	nuclear	CDC25	YLR310C	401.7	0.0017	0.017124699
63	nuclear	CDC26	YFR036W	236.0	0.0029	0.14121988
64	nuclear	CDC28	YBR160W	622.4	0.0011	0.225340571
65	nuclear	CDC33	YOL139C	588.1	0.0012	1.316757212
66	nuclear	CDC34	YDR054C	195.5	0.0035	0.17109946
67	nuclear	CDC36	YDL165W	1050.5	0.0007	0.243654715
68	nuclear	CDC39	YCR093W	600.9	0.0012	0.031974096
69	nuclear	CDC4	YFL009W	60.6	0.0114	0.0
70	nuclear	CDC45	YLR103C
71	nuclear	CDC48	YDL126C	563.7	0.0012	0.338801568
72	nuclear	CDC5	YMR001C			0.029338769
73	nuclear	CDC55	YGL190C	528.0	0.0013	0.046910774
74	nuclear	CDC7	YDL017W	328.1	0.0021	0.02886309
75	nuclear	CDC73	YLR418C	624.6	0.0011	0.13979166099999998
76	nuclear	CDC8	YJR057W	639.1	0.0011	0.213912239
77	nuclear	CDC9	YDL164C	466.1	0.0015	0.062572015
78	nuclear	CDD1	YLR245C	432.6	0.0016	0.12711317
79	nuclear	CDH1	YGL003C			0.022200018
80	nuclear	CEG1	YGL130W	641.4	0.0011
81	nuclear	CHA4	YLR098C	154.4	0.0045	0.08607537400000001
82	nuclear	CHK1	YBR274W	357.7	0.0019	0.070524522
83	nuclear	CHL1	YPL008W	297.7	0.0023	0.030455926
84	nuclear	CHZ1	YER030W	608.6	0.0011	0.457322204
85	nuclear	CIA1	YDR267C	577.9	0.0012	0.096518271
86	nuclear	CIN5	YOR028C	39.0	0.0178	0.054418947
87	nuclear	CLA4	YNL298W	346.6	0.002	0.012719924
88	nuclear	CLB1	YGR108W			0.047899088
89	nuclear	CLB2	YPR119W	31.0	0.0223	0.027577646
90	nuclear	CLB3	YDL155W			0.012852065
91	nuclear	CLB4	YLR210W			0.013177614
92	nuclear	CLB5	YPR120C			0.014978148
93	nuclear	CLN1	YMR199W			0.017612303
94	nuclear	CLN2	YPL256C			0.135527273
95	nuclear	CLN3	YAL040C			0.064669885
96	nuclear	CPR1	YDR155C	650.5	0.0011	0.0
97	nuclear	CRF1	YDR223W			0.039225916
98	nuclear	CRM1	YGR218W	724.7	0.001	0.148442474
99	nuclear	CRP1	YHR146W	481.7	0.0014	0.406630691
100	nuclear	CRZ1	YNL027W	487.8	0.0014	0.051513724
101	nuclear	CSE2	YNR010W	393.8	0.0018	0.07254949299999999
102	nuclear	CSL4	YNL232W	597.7	0.0012	0.13485617800000002
103	nuclear	CSR2	YPR030W			0.022801276
104	nuclear	CST6	YIL036W	352.3	0.002	0.032051774
105	nuclear	CTF19	YPL018W			0.060772439
106	nuclear	CTH1	YDR151C			0.0
107	nuclear	CTK1	YKL139W	2023-06-11	0.0596	0.044864583
108	nuclear	CTK2	YJL006C	341.0	0.002	0.099556702
109	nuclear	CTL1	YMR180C			0.015098299
110	nuclear	CTR9	YOL145C	633.8	0.0011	0.108015937
111	nuclear	CUP2	YGL166W			0.07165361099999999
112	nuclear	CUP9	YPL177C			0.027681229
113	nuclear	CUR1	YPR158W			0.145321733
114	nuclear	CWC24	YLR323C	338.2	0.002	0.089777934
115	nuclear	CYC8	YBR112C	627.8	0.0011	0.160144743
116	nuclear	DAL80	YKR034W			0.032191562
117	nuclear	DAL81	YIR023W			0.0
118	nuclear	DAL82	YNL314W			0.06378637200000001
119	nuclear	DAT1	YML113W			0.149501773
120	nuclear	DBP2	YNL112W	450.0	0.0015	0.631913174
121	nuclear	DBP5	YOR046C	605.6	0.0011	0.312517898
122	nuclear	DBR1	YKL149C			0.014767506
123	nuclear	DCP1	YOL149W	546.7	0.0013	0.216094561
124	nuclear	DCP2	YNL118C	552.2	0.0013	0.05921346
125	nuclear	DED1	YOR204W	547.3	0.0013	0.344823754
126	nuclear	DEF1	YKL054C	597.5	0.0012	0.4120794820000001
127	nuclear	DEG1	YFL001W	496.8	0.0014	0.03772825
128	nuclear	DIA2	YOR080W			0.007428051
129	nuclear	DIG1	YPL049C	416.3	0.0017	0.063385843
130	nuclear	DIG2	YDR480W	531.4	0.0013	0.133417366
131	nuclear	DMC1	YER179W			0.034257745
132	nuclear	DNA2	YHR164C	290.9	0.0024	0.041849792
133	nuclear	DOT1	YDR440W	369.9	0.0019	0.0
134	nuclear	DOT5	YIL010W	379.5	0.0018	0.3663451720000001
135	nuclear	DPB2	YPR175W	676.3	0.001	0.031193404
136	nuclear	DPS1	YLL018C	652.6	0.0011	0.64583586
137	nuclear	DRN1	YGR093W	489.7	0.0014	0.04138227
138	nuclear	DSK2	YMR276W	687.5	0.001	0.415500019
139	nuclear	DSL1	YNL258C	551.6	0.0013	0.08931477
140	nuclear	DST1	YGL043W	568.7	0.0012	0.242566405
141	nuclear	EAF5	YEL018W	611.2	0.0011	0.103970127
142	nuclear	ECM1	YAL059W	388.3	0.0018	0.14273583199999998
143	nuclear	ECM11	YDR446W			0.0
144	nuclear	ECM22	YLR228C			0.011994484
145	nuclear	ECM29	YHL030W	782.9	0.0009	0.06914534900000001
146	nuclear	EDC1	YGL222C	81.8	0.0085	0.118449276
147	nuclear	EDC2	YER035W
148	nuclear	EDC3	YEL015W	641.6	0.0011	0.206148914
149	nuclear	ELF1	YKL160W	733.7	0.0009	0.176134767
150	nuclear	ELP2	YGR200C	547.7	0.0013	0.058233989000000014
151	nuclear	ELP3	YPL086C	773.3	0.0009	0.182316711
152	nuclear	EMG1	YLR186W	626.0	0.0011	0.240259571
153	nuclear	EMW1	YNL313C	551.4	0.0013	0.068721252
154	nuclear	ENP1	YBR247C	514.8	0.0013	0.112424532
155	nuclear	ESC2	YDR363W	739.4	0.0009	0.053176908
156	nuclear	ESC8	YOL017W			0.08523406300000001
157	nuclear	ESP1	YGR098C			0.053621377000000005
158	nuclear	ESS1	YJR017C	589.9	0.0012	0.234396355
159	nuclear	EST1	YLR233C	587.8	0.0012	0.026899317
160	nuclear	EST2	YLR318W			0.009239951
161	nuclear	EST3	YIL009C-A			0.419123455
162	nuclear	ETT1	YOR051C	625.0	0.0011	0.25884987800000003
163	nuclear	FAP7	YDL166C	539.4	0.0013	0.200151178
164	nuclear	FAR1	YJL157C	32.1	0.0216	0.148159169
165	nuclear	FCP1	YMR277W	584.9	0.0012	0.032656387
166	nuclear	FHL1	YPR104C	272.1	0.0025	0.051734102
167	nuclear	FIN1	YDR130C			0.039635349
168	nuclear	FKH1	YIL131C	244.0	0.0028
169	nuclear	FKH2	YNL068C	367.3	0.0019	0.016661227
170	nuclear	FLO8	YER109C			0.023193701
171	nuclear	FOL2	YGR267C	844.5	0.0008	0.308613564
172	nuclear	FPR3	YML074C	516.5	0.0013	0.621532314
173	nuclear	FPR4	YLR449W	541.3	0.0013	0.386260115
174	nuclear	FUM1	YPL262W	561.4	0.0012	0.34147794600000003
175	nuclear	FUS2	YMR232W			0.042872042
176	nuclear	FUS3	YBL016W	263.4	0.0026	0.131059534
177	nuclear	FZF1	YGL254W	404.0	0.0017	0.012682972
178	nuclear	GAL3	YDR009W			0.033591821
179	nuclear	GAL4	YPL248C			0.041782298
180	nuclear	GAL80	YML051W			0.014077639
181	nuclear	GAL83	YER027C	459.6	0.0015	0.099651468
182	nuclear	GAT1	YFL021W	170.3	0.0041	0.029875116
183	nuclear	GBP2	YCL011C	532.4	0.0013	0.17136521
184	nuclear	GCD10	YNL062C	478.8	0.0014	0.15878269
185	nuclear	GCD14	YJL125C	557.9	0.0012	0.06314628
186	nuclear	GCN4	YEL009C			0.4748705720000001
187	nuclear	GCN5	YGR252W	458.6	0.0015	0.255905381
188	nuclear	GCR2	YNL199C	595.6	0.0012	0.0323553
189	nuclear	GDH1	YOR375C	1035.1	0.0007	0.476352908
190	nuclear	GDH3	YAL062W			0.112621728
191	nuclear	GDS1	YOR355W	52.7	0.0132	0.065358828
192	nuclear	GIM5	YML094W	578.3	0.0012	0.219768354
193	nuclear	GIS1	YDR096W	511.6	0.0014	0.020593022
194	nuclear	GLC7	YER133W	942.7	0.0007	0.4213845470000001
195	nuclear	GLN3	YER040W	340.5	0.002	0.017876601000000002
196	nuclear	GLR1	YPL091W	507.3	0.0014	0.299218617
197	nuclear	GPD1	YDL022W	1469.0	0.0005	0.33927292299999995
198	nuclear	GRE2	YOL151W	330.0	0.0021	0.258843998
199	nuclear	GRR1	YJR090C			0.031422095
200	nuclear	GRX3	YDR098C	816.7	0.0008	0.321876989
201	nuclear	GRX4	YER174C	593.2	0.0012	0.235167068
202	nuclear	GSM1	YJL103C			0.007118861999999998
203	nuclear	GSP1	YLR293C	638.1	0.0011	2.250011341
204	nuclear	GSP2	YOR185C	532.6	0.0013	0.607073079
205	nuclear	GTR1	YML121W	657.6	0.0011	0.223699177
206	nuclear	GTR2	YGR163W	519.8	0.0013	0.071906525
207	nuclear	GTS1	YGL181W	414.3	0.0017	0.109456494
208	nuclear	GZF3	YJL110C	136.8	0.0051	0.045952897
209	nuclear	HAA1	YPR008W	465.2	0.0015	0.048899682
210	nuclear	HAC1	YFL031W			0.365471604
211	nuclear	HAL9	YOL089C	458.5	0.0015	0.02505048
212	nuclear	HAP1	YLR256W	134.0	0.0052	0.044115092
213	nuclear	HAT1	YPL001W	662.0	0.001	0.030096455
214	nuclear	HAT2	YEL056W	546.6	0.0013	0.245173724
215	nuclear	HCM1	YCR065W			0.00839981
216	nuclear	HDA2	YDR295C	562.9	0.0012	0.041494925
217	nuclear	HDA3	YPR179C	525.7	0.0013	0.099300782
218	nuclear	HFM1	YGL251C			0.066710798
219	nuclear	HHO1	YPL127C	212.6	0.0033	0.386109858
220	nuclear	HIF1	YLL022C	369.8	0.0019
221	nuclear	HIR2	YOR038C	496.0	0.0014	0.029229829
222	nuclear	HIR3	YJR140C	245.9	0.0028	0.042867094
223	nuclear	HMF1	YER057C	551.4	0.0013	0.524377766
224	nuclear	HMLALPHA1	YCL066W			0.064041554
225	nuclear	HMLALPHA2	YCL067C			0.027967884
226	nuclear	HMO1	YDR174W	696.4	0.001	0.653043168
227	nuclear	HMRA1	YCR097W			0.167262773
228	nuclear	HMT1	YBR034C	715.7	0.001	0.072267935
229	nuclear	HOG1	YLR113W	645.5	0.0011	0.193431869
230	nuclear	HOP1	YIL072W			0.036937423
231	nuclear	HOT1	YMR172W	412.1	0.0017	0.018032345
232	nuclear	HPC2	YBR215W	456.0	0.0015	0.325713222
233	nuclear	HRB1	YNL004W	1136.6	0.0006	0.099767417
234	nuclear	HRP1	YOL123W	553.1	0.0013	0.315981621
235	nuclear	HRR25	YPL204W	398.9	0.0017	0.123347603
236	nuclear	HRT1	YOL133W	399.2	0.0017	0.25066866600000004
237	nuclear	HSF1	YGL073W	626.7	0.0011	0.033696891
238	nuclear	HSM3	YBR272C	1100.8	0.0006	0.118333597
239	nuclear	HSP104	YLL026W	1420.8	0.0005
240	nuclear	HSP26	YBR072W			0.445093895
241	nuclear	HSP82	YPL240C	3898.6	0.0002	1.650835342
242	nuclear	HST2	YPL015C	517.9	0.0013
243	nuclear	HST3	YOR025W			0.01037602
244	nuclear	HST4	YDR191W	698.5	0.001	0.014139339
245	nuclear	HXK2	YGL253W	1069.2	0.0006	1.334145815
246	nuclear	IBD2	YNL164C	326.2	0.0021	0.066658814
247	nuclear	ICP55	YER078C	448.3	0.0015	0.053909724000000006
248	nuclear	ICR1	YNCI0012
249	nuclear	IES1	YFL013C	493.7	0.0014	0.044631764
250	nuclear	IFH1	YLR223C	38.8	0.0179	0.052134719
251	nuclear	IGO1	YNL157W			0.372254288
252	nuclear	IKI1	YHR187W	954.6	0.0007	0.0
253	nuclear	IKI3	YLR384C	559.2	0.0012	0.022762459
254	nuclear	IME1	YJR094C			0.054189084000000005
255	nuclear	IME2	YJL106W			0.018097515
256	nuclear	INO2	YDR123C			0.03658431
257	nuclear	INO4	YOL108C	230.6	0.003	0.281337314
258	nuclear	IPA1	YJR141W			0.059220533
259	nuclear	IPI1	YHR085W	556.9	0.0012	0.113080246
260	nuclear	IPK1	YDR315C			0.065127648
261	nuclear	IRC25	YLR021W	581.4	0.0012	0.253370861
262	nuclear	IRE1	YHR079C	684.6	0.001
263	nuclear	IRR1	YIL026C	620.9	0.0011	0.060745932
264	nuclear	IWR1	YDL115C	459.2	0.0015	0.184873864
265	nuclear	KAP114	YGL241W	541.3	0.0013	0.039946405
266	nuclear	KAP120	YPL125W	751.0	0.0009	0.263067398
267	nuclear	KAP122	YGL016W	542.5	0.0013	0.169429868
268	nuclear	KAP123	YER110C	559.4	0.0012	0.488202246
269	nuclear	KAP95	YLR347C	590.3	0.0012	0.099439144
270	nuclear	KAR9	YPL269W			0.005302123000000001
271	nuclear	KIN28	YDL108W	2563.6	0.0003	0.095083889
272	nuclear	KNS1	YLL019C	1047.1	0.0007	0.011991707
273	nuclear	KSP1	YHR082C	187.9	0.0037	0.022701301
274	nuclear	KSS1	YGR040W	497.8	0.0014	0.036343693
275	nuclear	KTI11	YBL071W-A
276	nuclear	KTI12	YKL110C	717.8	0.001	0.176121783
277	nuclear	LAS1	YKR063C	503.2	0.0014	0.077831675
278	nuclear	LEO1	YOR123C	550.6	0.0013	0.18729266100000005
279	nuclear	LEU3	YLR451W			0.016098242
280	nuclear	LGE1	YPL055C			0.193143114
281	nuclear	LHP1	YDL051W	661.1	0.001	0.380130194
282	nuclear	LIF1	YGL090W
283	nuclear	LIN1	YHR156C			0.079830323
284	nuclear	LOT6	YLR011W	497.7	0.0014
285	nuclear	LRP1	YHR081W	427.4	0.0016	0.294901339
286	nuclear	LRS4	YDR439W	482.6	0.0014	0.0531879
287	nuclear	LSM1	YJL124C	999.1	0.0007	0.273372918
288	nuclear	LSM8	YJR022W			0.194368252
289	nuclear	LSO1	YJR005C-A
290	nuclear	LSO2	YGR169C-A
291	nuclear	LTO1	YNL260C			0.143254374
292	nuclear	LTV1	YKL143W	429.0	0.0016	0.17785077600000002
293	nuclear	LUC7	YDL087C	448.6	0.0015	0.090521634
294	nuclear	LYS14	YDR034C			0.079003375
295	nuclear	LYS20	YDL182W	791.5	0.0009	0.481952768
296	nuclear	LYS21	YDL131W	711.2	0.001
297	nuclear	MAC1	YMR021C			0.065917191
298	nuclear	MAD1	YGL086W	553.0	0.0013
299	nuclear	MAF1	YDR005C	407.2	0.0017	0.075885621
300	nuclear	MAG1	YER142C			0.136396994
301	nuclear	MAL13	YGR288W			0.032946749
302	nuclear	MAL23	YSC0006
303	nuclear	MAL33	YBR297W			0.01954041
304	nuclear	MAL43	YSC0011
305	nuclear	MAL63	YSC0015
306	nuclear	MATA1	YSC0017
307	nuclear	MATALPHA1	YCR040W			0.051254615
308	nuclear	MATALPHA2	YCR039C			0.03295037
309	nuclear	MBF1	YOR298C-A	658.3	0.0011
310	nuclear	MCA1	YOR197W	599.2	0.0012	0.190227718
311	nuclear	MCD1	YDL003W	47.4	0.0146	0.067219711
312	nuclear	MCM1	YMR043W			0.29814217
313	nuclear	MCM10	YIL150C	686.4	0.001
314	nuclear	MCM2	YBL023C	723.8	0.001	0.049324155
315	nuclear	MCM3	YEL032W	352.8	0.002	0.193751363
316	nuclear	MCM4	YPR019W	603.9	0.0011	0.076385614
317	nuclear	MCM5	YLR274W	474.1	0.0015	0.023083254
318	nuclear	MCM6	YGL201C	517.1	0.0013	0.085945908
319	nuclear	MCM7	YBR202W	100.4	0.0069	0.017569355
320	nuclear	MDY2	YOL111C	794.2	0.0009	0.241623051
321	nuclear	MEC1	YBR136W	449.6	0.0015	0.072067626
322	nuclear	MED2	YDL005C	335.6	0.0021	0.07212594
323	nuclear	MEK1	YOR351C
324	nuclear	MER1	YNL210W			0.018339346
325	nuclear	MET30	YIL046W	504.4	0.0014	0.017377888
326	nuclear	MET4	YNL103W	182.1	0.0038	0.022761914
327	nuclear	MEX67	YPL169C	566.1	0.0012	0.136181144
328	nuclear	MGA2	YIR033W	122.1	0.0057	0.017565361
329	nuclear	MGT1	YDL200C			0.149131329
330	nuclear	MHO1	YJR008W			0.013447154
331	nuclear	MHR1	YDR296W	417.3	0.0017	0.106279053
332	nuclear	MIG1	YGL035C	222.8	0.0031	0.011820045
333	nuclear	MIG2	YGL209W			0.019537932
334	nuclear	MLH2	YLR035C
335	nuclear	MLH3	YPL164C			0.021815674
336	nuclear	MMS2	YGL087C	629.7	0.0011	0.248914544
337	nuclear	MMS22	YLR320W			0.012186332
338	nuclear	MND2	YIR025W			0.055368573
339	nuclear	MOB2	YFL034C-B	343.1	0.002	0.06816805
340	nuclear	MOD5	YOR274W	578.3	0.0012	0.080855549
341	nuclear	MOG1	YJR074W	475.6	0.0015	0.168566241
342	nuclear	MOT1	YPL082C	397.7	0.0017	0.023164661
343	nuclear	MOT3	YMR070W			0.037899766
344	nuclear	MPE1	YKL059C	436.6	0.0016	0.07992460000000001
345	nuclear	MPH1	YIR002C	264.4	0.0026
346	nuclear	MPP6	YNR024W	337.0	0.0021	0.146012348
347	nuclear	MRE11	YMR224C	1224.4	0.0006	0.019880135
348	nuclear	MRN1	YPL184C	734.9	0.0009	0.107812212
349	nuclear	MSA1	YOR066W			0.008555275
350	nuclear	MSG5	YNL053W			0.029283808
351	nuclear	MSI1	YBR195C	1026.4	0.0007	0.01171409
352	nuclear	MSL5	YLR116W	464.3	0.0015	0.01630224
353	nuclear	MSN1	YOL116W			0.06160244700000001
354	nuclear	MSN2	YMR037C	384.3	0.0018	0.042922299
355	nuclear	MSN4	YKL062W	113.0	0.0061	0.035523509
356	nuclear	MSN5	YDR335W			0.035480464
357	nuclear	MSS11	YMR164C			0.054040234000000006
358	nuclear	MSS4	YDR208W	213.3	0.0032	0.031375684
359	nuclear	MTR10	YOR160W	526.1	0.0013	0.016838167
360	nuclear	MTR4	YJL050W	491.0	0.0014	0.13327625699999998
361	nuclear	MUS81	YDR386W			0.027789239
362	nuclear	MVP1	YMR004W	546.7	0.0013	0.06476599
363	nuclear	MYG1	YER156C			0.29717989300000003
364	nuclear	NAB2	YGL122C	551.9	0.0013
365	nuclear	NAB3	YPL190C	304.4	0.0023	0.138799284
366	nuclear	NAF1	YNL124W	349.4	0.002	0.038408661
367	nuclear	NAM8	YHR086W	283.4	0.0024	0.021239677
368	nuclear	NAS2	YIL007C	396.7	0.0017	0.047701677000000005
369	nuclear	NAS6	YGR232W	640.5	0.0011	0.362250482
370	nuclear	NBP35	YGL091C	375.1	0.0018	0.083795573
371	nuclear	NCB2	YDR397C	412.6	0.0017	0.5739064629999999
372	nuclear	NCL1	YBL024W	594.6	0.0012	0.27854634100000003
373	nuclear	NDD1	YOR372C			0.045319077
374	nuclear	NDL1	YLR254C			0.045541321
375	nuclear	NEJ1	YLR265C	255.0	0.0027	0.112174676
376	nuclear	NFS1	YCL017C	385.9	0.0018	0.112192373
377	nuclear	NHP6A	YPR052C	526.4	0.0013	0.422565728
378	nuclear	NHP6B	YBR089C-A	461.1	0.0015	0.113488599
379	nuclear	NIP7	YPL211W	720.7	0.001	0.624451846
380	nuclear	NIS1	YNL078W	146.4	0.0047	0.038011494
381	nuclear	NMA111	YNL123W	505.0	0.0014	0.074645929
382	nuclear	NMA2	YGR010W	640.7	0.0011	0.046920882
383	nuclear	NMD5	YJR132W	842.9	0.0008	0.089684764
384	nuclear	NOB1	YOR056C	474.2	0.0015	0.193927317
385	nuclear	NOC2	YOR206W	595.0	0.0012	0.33870501299999994
386	nuclear	NOC3	YLR002C	501.2	0.0014	0.101435661
387	nuclear	NOC4	YPR144C	675.8	0.001	0.015867664
388	nuclear	NOG2	YNR053C	313.5	0.0022	0.030221779
389	nuclear	NOP15	YNL110C	324.4	0.0021	0.5618563329999999
390	nuclear	NOP16	YER002W	366.1	0.0019	0.380679579
391	nuclear	NOP19	YGR251W	289.0	0.0024	0.254113611
392	nuclear	NOP53	YPL146C	566.1	0.0012	0.2621145
393	nuclear	NOP7	YGR103W	494.6	0.0014	0.587577575
394	nuclear	NPL3	YDR432W	595.1	0.0012	0.410251631
395	nuclear	NPT1	YOR209C	644.0	0.0011	0.304739953
396	nuclear	NRD1	YNL251C	437.5	0.0016	0.054764406
397	nuclear	NRG1	YDR043C			0.018157978
398	nuclear	NRG2	YBR066C			0.14640838
399	nuclear	NSA2	YER126C	181.3	0.0038	0.33007784100000004
400	nuclear	NSE1	YLR007W	386.9	0.0018	0.10950984
401	nuclear	NSG1	YHR133C	349.8	0.002	0.202555613
402	nuclear	NSR1	YGR159C	498.3	0.0014	0.217524319
403	nuclear	NTG1	YAL015C	467.0	0.0015	0.092932679
404	nuclear	NTG2	YOL043C			0.045220023
405	nuclear	NUC1	YJL208C	610.3	0.0011	0.160355058
406	nuclear	NUG1	YER006W	430.3	0.0016	0.32521605600000003
407	nuclear	NUP133	YKR082W	504.5	0.0014	0.026693767
408	nuclear	NUP60	YAR002W	453.9	0.0015	0.117492462
409	nuclear	NUP82	YJL061W	521.7	0.0013	0.063293821
410	nuclear	NUT1	YGL151W	609.0	0.0011	0.0
411	nuclear	OGG1	YML060W	89.0	0.0078	0.241279313
412	nuclear	OPI1	YHL020C	177.5	0.0039	0.068525305
413	nuclear	ORC1	YML065W	34.3	0.0202	0.068211084
414	nuclear	PAB1	YER165W	578.2	0.0012	1.006229012
415	nuclear	PAC1	YOR269W			0.031219557
416	nuclear	PAF1	YBR279W	513.2	0.0014	0.14516952800000002
417	nuclear	PAN1	YIR006C	609.7	0.0011	0.070310411
418	nuclear	PAP2	YOL115W	539.5	0.0013	0.036781702
419	nuclear	PAT1	YCR077C	557.7	0.0012	0.063464638
420	nuclear	PBP2	YBR233W	338.7	0.002	0.055682529
421	nuclear	PCF11	YDR228C	443.0	0.0016	0.027405186
422	nuclear	PCL1	YNL289W			0.098912442
423	nuclear	PCL2	YDL127W			0.024525922
424	nuclear	PCL5	YHR071W			0.043816475
425	nuclear	PCL7	YIL050W			0.021330159
426	nuclear	PCT1	YGR202C	543.9	0.0013	0.107776105
427	nuclear	PDC1	YLR044C	689.3	0.001	16.86632438
428	nuclear	PDC2	YDR081C	529.5	0.0013	0.024933189
429	nuclear	PDC5	YLR134W			5.534214463
430	nuclear	PDP3	YLR455W			0.22954388
431	nuclear	PDR1	YGL013C	684.3	0.001	0.016854268999999998
432	nuclear	PDR3	YBL005W
433	nuclear	PDR8	YLR266C			0.028611589
434	nuclear	PDS1	YDR113C			0.057100387
435	nuclear	PDS5	YMR076C	522.8	0.0013	0.03971123
436	nuclear	PHD1	YKL043W			0.040349914
437	nuclear	PHO2	YDL106C	336.4	0.0021
438	nuclear	PHO4	YFR034C	171.7	0.004	0.034730488
439	nuclear	PHO80	YOL001W	554.5	0.0013	0.062227986
440	nuclear	PHO81	YGR233C	550.5	0.0013
441	nuclear	PHO85	YPL031C	594.9	0.0012	0.128175091
442	nuclear	PIK1	YNL267W	541.7	0.0013	0.028023036
443	nuclear	PKC1	YBL105C	601.8	0.0012	0.017363486
444	nuclear	PKH2	YOL100W			0.018130268
445	nuclear	PNC1	YGL037C	1025.1	0.0007	0.369116491
446	nuclear	PNG1	YPL096W	345.1	0.002	0.1439066
447	nuclear	PNO1	YOR145C	316.1	0.0022	0.283680505
448	nuclear	POC4	YPL144W	783.3	0.0009	0.270916617
449	nuclear	POF1	YCL047C	9627.3	0.0001	0.073354476
450	nuclear	POL12	YBL035C	431.3	0.0016	0.054741402
451	nuclear	POL30	YBR088C	681.4	0.001	0.350582176
452	nuclear	POL31	YJR006W	576.4	0.0012	0.07165091700000001
453	nuclear	POL4	YCR014C			0.051809415
454	nuclear	POP3	YNL282W	493.2	0.0014	0.071539866
455	nuclear	POP6	YGR030C	504.6	0.0014	0.428185305
456	nuclear	POP8	YBL018C	281.5	0.0025	0.663476347
457	nuclear	PPN1	YDR452W	323.9	0.0021	0.182398234
458	nuclear	PPR1	YLR014C			0.043211636
459	nuclear	PPT1	YGR123C	521.0	0.0013	0.277007501
460	nuclear	PPZ1	YML016C	573.1	0.0012	0.100428021
461	nuclear	PRE1	YER012W	759.4	0.0009	0.497114681
462	nuclear	PRE10	YOR362C	732.3	0.0009	0.423999803
463	nuclear	PRE2	YPR103W	637.4	0.0011	0.3714616670000001
464	nuclear	PRE3	YJL001W	508.6	0.0014	0.291327469
465	nuclear	PRE4	YFR050C	742.9	0.0009	0.393210204
466	nuclear	PRE5	YMR314W	640.3	0.0011	0.432076573
467	nuclear	PRE6	YOL038W	651.2	0.0011	0.506314382
468	nuclear	PRE8	YML092C	696.7	0.001	0.281510668
469	nuclear	PRE9	YGR135W	575.1	0.0012	0.5586323470000001
470	nuclear	PRI2	YKL045W	263.0	0.0026	0.111838142
471	nuclear	PRP19	YLL036C	540.1	0.0013	0.059076767
472	nuclear	PRP40	YKL012W	743.1	0.0009	0.057355764
473	nuclear	PRP45	YAL032C	290.2	0.0024	0.018520985
474	nuclear	PRP8	YHR165C	380.9	0.0018	0.00946209
475	nuclear	PSE1	YMR308C	801.7	0.0009
476	nuclear	PSF2	YJL072C			0.160077006
477	nuclear	PSY3	YLR376C			0.122067597
478	nuclear	PSY4	YBL046W	412.4	0.0017	0.008794136
479	nuclear	PTC1	YDL006W	624.6	0.0011	0.076453493
480	nuclear	PTC2	YER089C	497.2	0.0014	0.17111838699999998
481	nuclear	PTC3	YBL056W	556.0	0.0012	0.305397754
482	nuclear	PTI1	YGR156W	483.7	0.0014	0.054474584000000006
483	nuclear	PTK2	YJR059W	507.2	0.0014	0.050147171
484	nuclear	PTP2	YOR208W			0.022005239
485	nuclear	PTP3	YER075C	234.5	0.003
486	nuclear	PUB1	YNL016W	768.4	0.0009	0.29484745
487	nuclear	PUP1	YOR157C	96.8	0.0072	0.306707487
488	nuclear	PUP2	YGR253C	682.6	0.001	0.62929641
489	nuclear	PUP3	YER094C	525.6	0.0013
490	nuclear	PUS1	YPL212C	553.2	0.0013	0.148327151
491	nuclear	PUS4	YNL292W	593.0	0.0012	0.130741365
492	nuclear	PUS7	YOR243C	499.6	0.0014	0.114822295
493	nuclear	PUT3	YKL015W			0.018670365
494	nuclear	PWR1	YNCI0013W
495	nuclear	PZF1	YPR186C	441.5	0.0016	0.0511765
496	nuclear	QNS1	YHR074W	595.5	0.0012	0.123900966
497	nuclear	RAD1	YPL022W			0.017686959
498	nuclear	RAD10	YML095C	534.0	0.0013	0.190273968
499	nuclear	RAD14	YMR201C			0.068602205
500	nuclear	RAD17	YOR368W	128.2	0.0054	0.125357733
501	nuclear	RAD18	YCR066W	384.9	0.0018	0.023183396
502	nuclear	RAD27	YKL113C	529.6	0.0013	0.143298431
503	nuclear	RAD28	YDR030C			0.142952485
504	nuclear	RAD30	YDR419W			0.033767459
505	nuclear	RAD4	YER162C	86.2	0.008	0.003348946
506	nuclear	RAD50	YNL250W	462.0	0.0015	0.005486475
507	nuclear	RAD52	YML032C	403.0	0.0017	0.034282654
508	nuclear	RAD53	YPL153C	466.6	0.0015	0.014563812
509	nuclear	RAD54	YGL163C			0.046066403
510	nuclear	RAD59	YDL059C			0.129706379
511	nuclear	RAD6	YGL058W			0.196176423
512	nuclear	RAD9	YDR217C	104.6	0.0066	0.03192739
513	nuclear	RAF1	R0030W
514	nuclear	RAI1	YGL246C	687.6	0.001	0.028646327000000006
515	nuclear	RAP1	YNL216W	498.6	0.0014
516	nuclear	RAS2	YNL098C	501.0	0.0014	0.306827611
517	nuclear	RAT1	YOR048C	480.8	0.0014	0.134173485
518	nuclear	RBS1	YDL189W	401.6	0.0017	0.06704268299999999
519	nuclear	RCM1	YNL022C			0.072894471
520	nuclear	RDH54	YBR073W	180.3	0.0038	0.062940233
521	nuclear	RDR1	YOR380W			0.08258998
522	nuclear	RDS2	YPL133C	319.3	0.0022	0.023629354
523	nuclear	REA1	YLR106C			0.022927119
524	nuclear	REF2	YDR195W	384.5	0.0018	0.031104037
525	nuclear	REP1	R0020C	383.7	0.0018
526	nuclear	REP2	R0040C	195.8	0.0035
527	nuclear	RFA1	YAR007C	544.9	0.0013	0.22242158
528	nuclear	RFC2	YJR068W	623.8	0.0011	0.13622661
529	nuclear	RFC3	YNL290W	770.5	0.0009	0.091816068
530	nuclear	RFC4	YOL094C	918.5	0.0008	0.182321996
531	nuclear	RGM1	YMR182C			0.072698986
532	nuclear	RGT1	YKL038W			0.008134933
533	nuclear	RIM101	YHL027W	42.8	0.0162	0.08453036
534	nuclear	RIM15	YFL033C	331.7	0.0021	0.02734674
535	nuclear	RIO1	YOR119C			0.187568198
536	nuclear	RIO2	YNL207W	529.9	0.0013	0.143151894
537	nuclear	RIX1	YHR197W	499.8	0.0014	0.08561911800000001
538	nuclear	RIX7	YLL034C	521.9	0.0013	0.062491149
539	nuclear	RKM3	YBR030W	521.0	0.0013	0.030369989
540	nuclear	RKR1	YMR247C	567.3	0.0012	0.022966863
541	nuclear	RLF2	YPR018W	341.0	0.002	0.062875547
542	nuclear	RLI1	YDR091C	570.8	0.0012	0.365022117
543	nuclear	RLM1	YPL089C			0.025325969
544	nuclear	RME1	YGR044C	56.9	0.0122	0.12193784
545	nuclear	RMT2	YDR465C	424.5	0.0016	0.300807199
546	nuclear	RNA1	YMR235C	696.2	0.001	0.278488164
547	nuclear	RNA14	YMR061W	674.9	0.001	0.116281685
548	nuclear	RNH201	YNL072W	379.0	0.0018	0.111262563
549	nuclear	RNH70	YGR276C	359.9	0.0019	0.092905468
550	nuclear	RNR2	YJL026W	464.9	0.0015	1.661720535
551	nuclear	RNR4	YGR180C	735.2	0.0009	2.144576523
552	nuclear	ROF1	YHR177W			0.046506626
553	nuclear	ROG1	YGL144C	414.5	0.0017	0.015414015
554	nuclear	ROX3	YBL093C	221.7	0.0031	0.121956745
555	nuclear	RPA34	YJL148W	607.7	0.0011	0.688711135
556	nuclear	RPB4	YJL140W	600.5	0.0012	0.343329381
557	nuclear	RPB7	YDR404C	696.0	0.001	0.170846074
558	nuclear	RPC17	YJL011C	681.8	0.001	0.234479943
559	nuclear	RPH1	YER169W	396.7	0.0017	0.033771446000000004
560	nuclear	RPI1	YIL119C	119.3	0.0058	0.116787147
561	nuclear	RPL23B	YER117W			5.308297441000001
562	nuclear	RPL28	YGL103W	604.6	0.0011	2.563584929
563	nuclear	RPM2	YML091C
564	nuclear	RPN1	YHR027C	571.5	0.0012	0.167002221
565	nuclear	RPN11	YFR004W	615.0	0.0011	0.257587607
566	nuclear	RPN14	YGL004C	334.9	0.0021	0.056367089
567	nuclear	RPN2	YIL075C	589.9	0.0012	0.169876203
568	nuclear	RPN4	YDL020C			0.037197114
569	nuclear	RPN7	YPR108W	700.7	0.001	0.330420375
570	nuclear	RPN9	YDR427W	732.9	0.0009	0.210690523
571	nuclear	RPP1	YHR062C	521.6	0.0013	0.112348209
572	nuclear	RPT2	YDL007W	563.6	0.0012	0.422624673
573	nuclear	RPT4	YOR259C	670.5	0.001	0.289242053
574	nuclear	RPT6	YGL048C	713.7	0.001	0.288603307
575	nuclear	RRD1	YIL153W			0.039552536
576	nuclear	RRP12	YPL012W	587.6	0.0012	0.128695389
577	nuclear	RRP6	YOR001W	721.5	0.001	0.141679204
578	nuclear	RSF1	YMR030W			0.195873007
579	nuclear	RSP5	YER125W	465.3	0.0015	0.075224196
580	nuclear	RTF1	YGL244W	293.2	0.0024	0.146352397
581	nuclear	RTG1	YOL067C			0.0440954
582	nuclear	RTG3	YBL103C	462.2	0.0015	0.019195045
583	nuclear	RTR1	YER139C	346.5	0.002	0.099158759
584	nuclear	RTS1	YOR014W	527.8	0.0013	0.036649758
585	nuclear	RTT109	YLL002W			0.061184029
586	nuclear	RVB1	YDR190C	549.9	0.0013	0.403297206
587	nuclear	RVB2	YPL235W	630.6	0.0011	0.307033349
588	nuclear	RXT2	YBR095C	521.4	0.0013	0.083399284
589	nuclear	SAD1	YFR005C	422.0	0.0016	0.095468558
590	nuclear	SAN1	YDR143C	199.2	0.0035	0.029224921
591	nuclear	SAS10	YDL153C	433.7	0.0016	0.12507506
592	nuclear	SBA1	YKL117W	593.2	0.0012	0.909062704
593	nuclear	SCC2	YDR180W	366.0	0.0019	0.044132121
594	nuclear	SCD5	YOR329C			0.018698319
595	nuclear	SCH9	YHR205W	302.6	0.0023	0.033026435
596	nuclear	SCL1	YGL011C	636.9	0.0011	0.495442771
597	nuclear	SDA1	YGR245C	273.1	0.0025
598	nuclear	SDP1	YIL113W			0.034423151
599	nuclear	SDS22	YKL193C	762.5	0.0009	0.30631647
600	nuclear	SDS3	YIL084C			0.02332836
601	nuclear	SEN1	YLR430W	398.2	0.0017	0.03811064
602	nuclear	SET2	YJL168C	326.2	0.0021	0.042825933
603	nuclear	SFG1	YOR315W			0.10812449
604	nuclear	SFL1	YOR140W	549.6	0.0013	0.057760556
605	nuclear	SFP1	YLR403W	158.6	0.0044	0.028882626
606	nuclear	SGD1	YLR336C	334.4	0.0021	0.141230312
607	nuclear	SGF73	YGL066W	287.9	0.0024
608	nuclear	SGV1	YPR161C	485.0	0.0014	0.124534212
609	nuclear	SHQ1	YIL104C	452.8	0.0015	0.126782688
610	nuclear	SIC1	YLR079W	36.5	0.019
611	nuclear	SIF2	YBR103W	341.0	0.002	0.035048097
612	nuclear	SIP4	YJL089W			0.030656593
613	nuclear	SIS1	YNL007C	913.8	0.0008	0.35679686
614	nuclear	SIS2	YKR072C	542.8	0.0013	0.050807177
615	nuclear	SKM1	YOL113W			0.005228846
616	nuclear	SKN7	YHR206W	297.6	0.0023	0.07663011900000001
617	nuclear	SKO1	YNL167C	277.9	0.0025	0.046406008
618	nuclear	SKP1	YDR328C	635.5	0.0011	0.412549602
619	nuclear	SKS1	YPL026C			0.018371652
620	nuclear	SLA1	YBL007C	607.8	0.0011	0.076651817
621	nuclear	SLT2	YHR030C	997.0	0.0007	0.053200407000000005
622	nuclear	SLX1	YBR228W			0.124588232
623	nuclear	SLX4	YLR135W			0.079775833
624	nuclear	SLX5	YDL013W			0.032470465
625	nuclear	SLX8	YER116C			0.037527186
626	nuclear	SMC3	YJL074C	551.0	0.0013	0.018453423
627	nuclear	SMC5	YOL034W			0.096878129
628	nuclear	SMC6	YLR383W	347.1	0.002	0.032777697
629	nuclear	SMD1	YGR074W			0.209296707
630	nuclear	SMP1	YBR182C			0.015282224
631	nuclear	SMT3	YDR510W	577.7	0.0012	1.482223569
632	nuclear	SNF1	YDR477W	550.9	0.0013	0.059815973
633	nuclear	SNF11	YDR073W			0.039217279
634	nuclear	SNF12	YNR023W	545.9	0.0013	0.008361918000000001
635	nuclear	SNF2	YOR290C	278.2	0.0025	0.012120206
636	nuclear	SNF4	YGL115W	695.2	0.001	0.16993618100000002
637	nuclear	SNF5	YBR289W			0.08633528300000001
638	nuclear	SNF6	YHL025W	578.5	0.0012	0.063972671
639	nuclear	SNT1	YCR033W			0.080350299
640	nuclear	SOD1	YJR104C	371.1	0.0019	3.814659731
641	nuclear	SOK1	YDR006C			0.037270216
642	nuclear	SOK2	YMR016C	314.7	0.0022	0.0661311
643	nuclear	SOL1	YNR034W	1288.3	0.0005	0.17504385
644	nuclear	SPB1	YCL054W	514.5	0.0013	0.186809727
645	nuclear	SPC110	YDR356W	390.0	0.0018	0.029314254
646	nuclear	SPN1	YPR133C	518.8	0.0013	0.228469963
647	nuclear	SPO1	YNL012W			0.006510592
648	nuclear	SPO12	YHR152W	2023-09-27	0.0248	0.201279033
649	nuclear	SPO13	YHR014W			0.245779385
650	nuclear	SPO14	YKR031C	392.0	0.0018	0.015766735
651	nuclear	SPO20	YMR017W			0.020477237
652	nuclear	SPP1	YPL138C	487.3	0.0014	0.022223109
653	nuclear	SPP381	YBR152W	424.9	0.0016	0.043519788
654	nuclear	SPP41	YDR464W	209.2	0.0033	0.094490144
655	nuclear	SPS1	YDR523C			0.02416638
656	nuclear	SPT15	YER148W	285.4	0.0024	0.308760484
657	nuclear	SPT2	YER161C	290.2	0.0024	0.058471875
658	nuclear	SPT23	YKL020C			0.017561364
659	nuclear	SPT3	YDR392W	503.8	0.0014	0.086408869
660	nuclear	SPT5	YML010W	445.7	0.0016	0.133990512
661	nuclear	SPT6	YGR116W	587.1	0.0012	0.109067664
662	nuclear	SRG1	YNCE0017W
663	nuclear	SRM1	YGL097W	606.5	0.0011	0.121193634
664	nuclear	SRP1	YNL189W	586.7	0.0012	0.34605397200000004
665	nuclear	SRS2	YJL092W	327.7	0.0021	0.008155508
666	nuclear	SSA1	YAL005C	1211.0	0.0006	1.335720496
667	nuclear	SSA4	YER103W			0.569232529
668	nuclear	SSD1	YDR293C	678.4	0.001	0.066874422
669	nuclear	SSL2	YIL143C	333.8	0.0021
670	nuclear	SSU72	YNL222W	552.4	0.0013	0.246413629
671	nuclear	STB3	YDR169C	297.4	0.0023	0.045968021
672	nuclear	STB4	YMR019W			0.012787163999999998
673	nuclear	STB5	YHR178W			0.014719934
674	nuclear	STD1	YOR047C			0.012213303
675	nuclear	STE12	YHR084W	288.7	0.0024	0.04038111
676	nuclear	STE20	YHL007C	554.8	0.0012	0.049858914
677	nuclear	STE5	YDR103W	181.3	0.0038	0.026163502
678	nuclear	STH1	YIL126W	471.4	0.0015	0.031794308
679	nuclear	STP1	YDR463W			0.186393979
680	nuclear	STP2	YHR006W			0.006922345999999999
681	nuclear	STS1	YIR011C			0.147719715
682	nuclear	SUA7	YPR086W	427.9	0.0016	0.189512372
683	nuclear	SUB1	YMR039C	601.3	0.0012	0.09412704
684	nuclear	SUM1	YDR310C	545.9	0.0013	0.025779154
685	nuclear	SUT1	YGL162W			0.014805015
686	nuclear	SUT2	YPR009W			0.048370736
687	nuclear	SWC5	YBR231C	264.8	0.0026	0.065488216
688	nuclear	SWE1	YJL187C			0.022449042
689	nuclear	SWI1	YPL016W	418.9	0.0017	0.02940606
690	nuclear	SWI3	YJL176C	473.4	0.0015	0.014694188
691	nuclear	SWI5	YDR146C	2023-08-26	0.0259	0.07475487
692	nuclear	SWI6	YLR182W	486.5	0.0014	0.023200274
693	nuclear	SWM1	YDR260C			0.0387744
694	nuclear	SWP82	YFL049W	499.8	0.0014	0.031551167000000005
695	nuclear	SWR1	YDR334W	461.2	0.0015	0.026658681
696	nuclear	SWT1	YOR166C	875.2	0.0008	0.065340968
697	nuclear	SWT21	YNL187W			0.014754198
698	nuclear	SXM1	YDR395W	639.9	0.0011	0.137066499
699	nuclear	SYF1	YDR416W	477.6	0.0015	0.044559225
700	nuclear	SYF2	YGR129W	351.7	0.002	0.15667036199999998
701	nuclear	TAF1	YGR274C	764.6	0.0009	0.021197904
702	nuclear	TAF14	YPL129W	632.6	0.0011	0.38553793
703	nuclear	TAF6	YGL112C	522.1	0.0013	0.077771507
704	nuclear	TAH11	YJR046W	821.6	0.0008	0.038345586
705	nuclear	TAL1	YLR354C	1217.3	0.0006	1.397882694
706	nuclear	TDA1	YMR291W	76.3	0.0091	0.016720495
707	nuclear	TDP1	YBR223C	412.6	0.0017	0.178378423
708	nuclear	TEC1	YBR083W			0.058601617
709	nuclear	TEL1	YBL088C			0.026239675
710	nuclear	TFB1	YDR311W	489.1	0.0014	0.035425359
711	nuclear	TFB5	YDR079C-A	375.5	0.0018
712	nuclear	THI2	YBR240C			0.018483511
713	nuclear	THI3	YDL080C			0.033653867000000004
714	nuclear	THO2	YNL139C	456.4	0.0015	0.077397655
715	nuclear	THP1	YOL072W	460.8	0.0015	0.015824459
716	nuclear	TIF6	YPR016C	646.9	0.0011	0.341023895
717	nuclear	TIS11	YLR136C			0.035132882000000004
718	nuclear	TLC1	YNCB0010W
719	nuclear	TMA7	YLR262C-A	491.5	0.0014
720	nuclear	TOF1	YNL273W	447.7	0.0015	0.020893599
721	nuclear	TOG1	YER184C			0.020161846
722	nuclear	TOP1	YOL006C			0.046883069000000006
723	nuclear	TOP2	YNL088W	434.2	0.0016	0.093144462
724	nuclear	TOP3	YLR234W			0.01455145
725	nuclear	TOR1	YJR066W	450.4	0.0015	0.012740992
726	nuclear	TOS3	YGL179C			0.020086267
727	nuclear	TOS4	YLR183C			0.14588783800000002
728	nuclear	TPD3	YAL016W	634.9	0.0011	0.13336397
729	nuclear	TPK1	YJL164C	549.6	0.0013
730	nuclear	TPK2	YPL203W			0.094204411
731	nuclear	TPK3	YKL166C	445.4	0.0016
732	nuclear	TPP1	YMR156C			0.072316311
733	nuclear	TPT1	YOL102C	451.6	0.0015	0.167229975
734	nuclear	TRA1	YHR099W	501.7	0.0014	0.002158348
735	nuclear	TRM82	YDR165W	566.8	0.0012	0.206159378
736	nuclear	TRM9	YML014W	528.7	0.0013	0.169359232
737	nuclear	TRZ1	YKR079C	547.9	0.0013	0.027429289
738	nuclear	TSR2	YLR435W	585.2	0.0012	0.193403668
739	nuclear	TUP1	YCR084C	516.8	0.0013	0.084595315
740	nuclear	TYS1	YGR185C	638.2	0.0011	0.647397466
741	nuclear	UBA1	YKL210W	549.1	0.0013	0.311000852
742	nuclear	UBA2	YDR390C	547.2	0.0013	0.102964465
743	nuclear	UBC13	YDR092W			0.442051311
744	nuclear	UBC4	YBR082C	761.5	0.0009	1.565988729
745	nuclear	UBC9	YDL064W	573.3	0.0012	0.67433747
746	nuclear	UBP10	YNL186W			0.062168305
747	nuclear	UBS1	YBR165W			0.017360186
748	nuclear	UBX4	YMR067C	481.3	0.0014	0.019757396
749	nuclear	UBX6	YJL048C			0.049553006
750	nuclear	UFD1	YGR048W	573.4	0.0012	0.093744887
751	nuclear	UFD2	YDL190C	651.3	0.0011
752	nuclear	UFO1	YML088W			0.030199738
753	nuclear	UGA3	YDL170W			0.061194845
754	nuclear	ULP2	YIL031W			0.034343217999999995
755	nuclear	ULS1	YOR191W	720.6	0.001	0.008088327
756	nuclear	UME1	YPL139C			0.114013411
757	nuclear	UMP1	YBR173C	2023-06-24	0.0282	0.339998598
758	nuclear	UNG1	YML021C	395.5	0.0018	0.180014659
759	nuclear	UPC2	YDR213W			0.024596875
760	nuclear	UPF3	YGR072W	525.0	0.0013	0.0945812
761	nuclear	URA6	YKL024C	867.4	0.0008	0.576108749
762	nuclear	USB1	YLR132C			0.115948182
763	nuclear	USV1	YPL230W			0.042975371
764	nuclear	UTP25	YIL091C	588.0	0.0012	0.056085372
765	nuclear	VHR1	YIL056W	196.0	0.0035	0.030390658
766	nuclear	VID22	YLR373C	682.8	0.001	0.086482115
767	nuclear	VPS75	YNL246W			0.20681062600000005
768	nuclear	VTS1	YOR359W	389.2	0.0018	0.016146163999999998
769	nuclear	WAR1	YML076C	353.1	0.002	0.027787418
770	nuclear	WHI5	YOR083W
771	nuclear	WTM1	YOR230W	922.0	0.0008	0.58039775
772	nuclear	WTM2	YOR229W	496.6	0.0014	0.057105055
773	nuclear	WWM1	YFL010C	452.8	0.0015	0.347421685
774	nuclear	XBP1	YIL101C			0.012476877
775	nuclear	XRN1	YGL173C	662.0	0.001	0.074817911
776	nuclear	XRS2	YDR369C	31.0	0.0224	0.021028862
777	nuclear	YAK1	YJL141C	297.5	0.0023	0.023327853
778	nuclear	YAP1	YML007W	178.6	0.0039	0.059276242
779	nuclear	YAP3	YHL009C	172.1	0.004	0.050280156
780	nuclear	YAP5	YIR018W
781	nuclear	YAP6	YDR259C			0.049799785
782	nuclear	YAP7	YOL028C			0.067947545
783	nuclear	YAR009C	YAR009C			0.039882991
784	nuclear	YAR1	YPL239W	646.5	0.0011	0.288459554
785	nuclear	YBL005W-B	YBL005W-B
786	nuclear	YBL100W-B	YBL100W-B
787	nuclear	YBR012W-B	YBR012W-B			0.018508236
788	nuclear	YCK3	YER123W			0.094221662
789	nuclear	YCL019W	YCL019W			0.032877714
790	nuclear	YDR034C-D	YDR034C-D
791	nuclear	YDR098C-B	YDR098C-B
792	nuclear	YDR210C-D	YDR210C-D
793	nuclear	YDR210W-B	YDR210W-B
794	nuclear	YDR261C-D	YDR261C-D
795	nuclear	YDR261W-B	YDR261W-B
796	nuclear	YDR316W-B	YDR316W-B
797	nuclear	YDR365W-B	YDR365W-B
798	nuclear	YEN1	YER041W			0.027085082000000003
799	nuclear	YER138C	YER138C			0.031354514
800	nuclear	YER160C	YER160C			0.023911603
801	nuclear	YFL002W-A	YFL002W-A
802	nuclear	YGR027W-B	YGR027W-B
803	nuclear	YGR038C-B	YGR038C-B
804	nuclear	YGR109W-B	YGR109W-B
805	nuclear	YGR161C-D	YGR161C-D
806	nuclear	YGR161W-B	YGR161W-B
807	nuclear	YHL009W-B	YHL009W-B
808	nuclear	YHR112C	YHR112C	970.7	0.0007	0.305543776
809	nuclear	YHR127W	YHR127W	541.0	0.0013	0.15035374699999998
810	nuclear	YHR214C-B	YHR214C-B			0.01706637
811	nuclear	YIG1	YPL201C			0.10049636
812	nuclear	YIL082W-A	YIL082W-A			0.010064196
813	nuclear	YJL113W	YJL113W
814	nuclear	YJR027W	YJR027W			0.029137992
815	nuclear	YJR029W	YJR029W			0.038428486
816	nuclear	YKE2	YLR200W	702.0	0.001	0.5502076029999999
817	nuclear	YKL091C	YKL091C	588.6	0.0012	0.086559275
818	nuclear	YKL222C	YKL222C			0.009955214
819	nuclear	YKR041W	YKR041W			0.05556241
820	nuclear	YLR035C-A	YLR035C-A
821	nuclear	YLR157C-B	YLR157C-B
822	nuclear	YLR227W-B	YLR227W-B
823	nuclear	YLR278C	YLR278C			0.016341108
824	nuclear	YLR410W-B	YLR410W-B
825	nuclear	YML039W	YML039W			0.054540348
826	nuclear	YML045W	YML045W			0.008002519
827	nuclear	YMR045C	YMR045C			0.01798479
828	nuclear	YMR050C	YMR050C			0.028105083
829	nuclear	YNG2	YHR090C	110.0	0.0063	0.025506826
830	nuclear	YNL035C	YNL035C			0.117349486
831	nuclear	YNL054W-B	YNL054W-B
832	nuclear	YNL284C-B	YNL284C-B
833	nuclear	YOL103W-B	YOL103W-B
834	nuclear	YOL159C-A	YOL159C-A	1076.9	0.0006
835	nuclear	YOR142W-B	YOR142W-B
836	nuclear	YOR192C-B	YOR192C-B
837	nuclear	YOR343W-B	YOR343W-B
838	nuclear	YOX1	YML027W			0.047438826
839	nuclear	YPD1	YDL235C	579.4	0.0012	0.291138802
840	nuclear	YPI1	YFR003C			0.412110206
841	nuclear	YPK2	YMR104C			0.013821189
842	nuclear	YPL257W-B	YPL257W-B
843	nuclear	YPR137C-B	YPR137C-B
844	nuclear	YPR158C-D	YPR158C-D
845	nuclear	YPR158W-B	YPR158W-B
846	nuclear	YRA2	YKL214C	455.1	0.0015	0.0
847	nuclear	YRB1	YDR002W	621.7	0.0011	1.792424461
848	nuclear	YRB2	YIL063C	531.6	0.0013	0.144976807
849	nuclear	YRB30	YGL164C	585.7	0.0012	0.043078500000000006
850	nuclear	YRF1-1	YDR545W			0.010829895
851	nuclear	YRF1-2	YER190W			0.0007078060000000001
852	nuclear	YRF1-3	YGR296W			0.005878569
853	nuclear	YRF1-4	YLR466W			0.005775709
854	nuclear	YRF1-5	YLR467W			0.00082289
855	nuclear	YRF1-6	YNL339C			0.007582209
856	nuclear	YRR1	YOR162C			0.021463997
857	nuclear	YTA7	YGR270W	574.5	0.0012	0.074003288
858	nuclear	YTH1	YPR107C	433.6	0.0016	0.038670902
859	nuclear	YVH1	YIR026C	508.5	0.0014	0.193336069
860	nuclear	ZAP1	YJL056C
861	nuclear	ZNF1	YFL052W			0.014977312
862	nuclear	ZPR1	YGR211W	669.8	0.001	0.312882229
863	Srp1_Kap95	AMN1	YBR158W	2023-01-23	0.03	0.020270159
864	Srp1_Kap95	RIF1	YBR275C	387.7	0.0018	0.017637366
865	Srp1_Kap95	OPI1	YHL020C	177.5	0.0039	0.068525305
866	Srp1_Kap95	SSF1	YHR066W	533.7	0.0013	0.025459651
867	Srp1_Kap95	SET1	YHR119W	277.5	0.0025	0.013935871
868	Srp1_Kap95	PRP8	YHR165C	380.9	0.0018	0.00946209
869	Srp1_Kap95	IRR1	YIL026C	620.9	0.0011	0.060745932
870	Srp1_Kap95	SET3	YKR029C	358.2	0.0019	0.020494204
871	Srp1_Kap95	IWR1	YDL115C	459.2	0.0015	0.184873864
872	Srp1_Kap95	DBF4	YDR052C	375.3	0.0018	0.03130426
873	Srp1_Kap95	TRM1	YDR120C	483.1	0.0014	0.29226903
874	Srp1_Kap95	SAN1	YDR143C	199.2	0.0035	0.029224921
875	Srp1_Kap95	SIR4	YDR227W	266.6	0.0026	0.06725669299999999
876	Srp1_Kap95	SSF2	YDR312W	589.3	0.0012	0.023957834
877	Srp1_Kap95	SWR1	YDR334W	461.2	0.0015	0.026658681
878	Srp1_Kap95	HEH2	YDR458C	494.3	0.0014	0.13731141800000002
879	Srp1_Kap95	INO80	YGL150C	410.3	0.0017
880	Srp1_Kap95	PCT1	YGR202C	543.9	0.0013	0.107776105
881	Srp1_Kap95	TAF1	YGR274C	764.6	0.0009	0.021197904
882	Srp1_Kap95	PXR1	YGR280C	243.1	0.0029	0.333949796
883	Srp1_Kap95	NUP2	YLR335W	718.4	0.001	0.210769392
884	Srp1_Kap95	STO1	YMR125W	660.1	0.0011	0.123003835
885	Srp1_Kap95	CUS1	YMR240C	562.5	0.0012	0.180587452
886	Srp1_Kap95	SRP1	YNL189W	586.7	0.0012	0.34605397200000004
887	Srp1_Kap95	KRI1	YNL308C	559.7	0.0012	0.22713349
888	Srp1_Kap95	NUP1	YOR098C	298.7	0.0023	0.017200681000000002
889	Srp1_Kap95	ULP1	YPL020C	384.1	0.0018	0.046371245
890	Srp1_Kap95	PUS1	YPL212C	553.2	0.0013	0.148327151
891	Kap104	RPS9B	YBR189W	646.5	0.0011	2.634853614
892	Kap104	SYO1	YDL063C	430.4	0.0016	0.093983867
893	Kap104	NAB2	YGL122C	551.9	0.0013
894	Kap121	REG2	YBR050C			0.035183431
895	Kap121	YCR016W	YCR016W			0.421339397
896	Kap121	DBF4	YDR052C	375.3	0.0018	0.03130426
897	Kap121	SPO71	YDR104C
898	Kap121	TEN1	YLR010C			0.045119335
899	Kap121	ESC1	YMR219W	351.3	0.002	0.07678011400000001
900	Kap121	YMR310C	YMR310C			0.158469682
901	Kap121	NOP8	YOL144W	504.3	0.0014	0.078667555
902	Kap121	ULP1	YPL020C	384.1	0.0018	0.046371245
903	Kap123	NUP60	YAR002W	453.9	0.0015	0.117492462
904	Kap123	NCL1	YBL024W	594.6	0.0012	0.27854634100000003
905	Kap123	RPS8A	YBL072C			13.33248696
906	Kap123	POP7	YBR167C			0.054142992
907	Kap123	BUD23	YCR047C	403.0	0.0017	0.09212245
908	Kap123	NUG1	YER006W	430.3	0.0016	0.32521605600000003
909	Kap123	RPS8B	YER102W			10.42350768
910	Kap123	RPL8A	YHL033C	557.1	0.0012	4.638732742
911	Kap123	COS8	YHL048W	107.5	0.0064	0.146264438
912	Kap123	RPS4B	YHR203C			3.728911477
913	Kap123	BMT5	YIL096C			0.144697712
914	Kap123	RPL28	YDR514C	604.6	0.0011	0.045558718
915	Kap123	RPS5	YGL103W	639.6	0.0011	2.563584929
916	Kap123	RPS4A	YJR123W			11.34190668
917	Kap123	RPL8B	YJR124C	604.2	0.0011	0.037820676
918	Kap123	RPS1A	YJR145C	580.7	0.0012	3.763774529
919	Kap123	NBP1	YLL045C			4.842936244
920	Kap123	RPS1B	YLR441C	680.4	0.001	0.16198299
921	Kap123	SPO20	YLR457C			0.023103258
922	Kap123	ECM16	YML063W	379.2	0.0018	2.150624761
923	Kap123	POP1	YMR017W			0.020477237
924	Kap123	RPL18B	YMR128W			0.049921473
925	Kap123	RPL18A	YNL221C			0.057558045
926	Kap123	UTP23	YNL301C	533.2	0.0013	1.4932572780000002
927	Kap123	NOC2	YOL120C	595.0	0.0012	3.421284173
928	Kap123	TGS1	YOR004W			0.33748722
929	Kap123	AIM44	YOR206W			0.33870501299999994
930	Kap123	CSA1	YPL157W			0.146711717
931	Kap123	YDR514C	YPL158C			0.013091871
932	Kap123	YJR124C	YPR174C			0.075338693
933	Sxm1	OKP1	YGR179C	1748.6	0.0004	0.045522289
934	Sxm1	EFR3	YMR212C	449.6	0.0015	0.066861376
935	all_hits	AMN1	YBR158W	2023-01-23	0.03	0.020270159
936	all_hits	RIF1	YBR275C	387.7	0.0018	0.017637366
937	all_hits	OPI1	YHL020C	177.5	0.0039	0.068525305
938	all_hits	SSF1	YHR066W	533.7	0.0013	0.025459651
939	all_hits	SET1	YHR119W	277.5	0.0025	0.013935871
940	all_hits	PRP8	YHR165C	380.9	0.0018	0.00946209
941	all_hits	IRR1	YIL026C	620.9	0.0011	0.060745932
942	all_hits	SET3	YKR029C	358.2	0.0019	0.020494204
943	all_hits	IWR1	YDL115C	459.2	0.0015	0.184873864
944	all_hits	DBF4	YDR052C	375.3	0.0018	0.03130426
945	all_hits	TRM1	YDR120C	483.1	0.0014	0.29226903
946	all_hits	SAN1	YDR143C	199.2	0.0035	0.029224921
947	all_hits	SIR4	YDR227W	266.6	0.0026	0.06725669299999999
948	all_hits	SSF2	YDR312W	589.3	0.0012	0.023957834
949	all_hits	SWR1	YDR334W	461.2	0.0015	0.026658681
950	all_hits	HEH2	YDR458C	494.3	0.0014	0.13731141800000002
951	all_hits	INO80	YGL150C	410.3	0.0017
952	all_hits	PCT1	YGR202C	543.9	0.0013	0.107776105
953	all_hits	TAF1	YGR274C	764.6	0.0009	0.021197904
954	all_hits	PXR1	YGR280C	243.1	0.0029	0.333949796
955	all_hits	NUP2	YLR335W	718.4	0.001	0.210769392
956	all_hits	STO1	YMR125W	660.1	0.0011	0.123003835
957	all_hits	CUS1	YMR240C	562.5	0.0012	0.180587452
958	all_hits	SRP1	YNL189W	586.7	0.0012	0.34605397200000004
959	all_hits	KRI1	YNL308C	559.7	0.0012	0.22713349
960	all_hits	NUP1	YOR098C	298.7	0.0023	0.017200681000000002
961	all_hits	ULP1	YPL020C	384.1	0.0018	0.046371245
962	all_hits	PUS1	YPL212C	553.2	0.0013	0.148327151
963	all_hits	RPS9B	YBR189W	646.5	0.0011	2.634853614
964	all_hits	SYO1	YDL063C	430.4	0.0016	0.093983867
965	all_hits	NAB2	YGL122C	551.9	0.0013
966	all_hits	REG2	YBR050C			0.035183431
967	all_hits	YCR016W	YCR016W			0.421339397
968	all_hits	DBF4	YDR052C	375.3	0.0018	0.03130426
969	all_hits	SPO71	YDR104C
970	all_hits	TEN1	YLR010C			0.045119335
971	all_hits	ESC1	YMR219W	351.3	0.002	0.07678011400000001
972	all_hits	YMR310C	YMR310C			0.158469682
973	all_hits	NOP8	YOL144W	504.3	0.0014	0.078667555
974	all_hits	ULP1	YPL020C	384.1	0.0018	0.046371245
975	all_hits	NUP60	YAR002W	453.9	0.0015	0.117492462
976	all_hits	NCL1	YBL024W	594.6	0.0012	0.27854634100000003
977	all_hits	RPS8A	YBL072C			13.33248696
978	all_hits	POP7	YBR167C			0.054142992
979	all_hits	BUD23	YCR047C	403.0	0.0017	0.09212245
980	all_hits	NUG1	YER006W	430.3	0.0016	0.32521605600000003
981	all_hits	RPS8B	YER102W			10.42350768
982	all_hits	RPL8A	YHL033C	557.1	0.0012	4.638732742
983	all_hits	COS8	YHL048W	107.5	0.0064	0.146264438
984	all_hits	RPS4B	YHR203C			3.728911477
985	all_hits	BMT5	YIL096C			0.144697712
986	all_hits	RPL28	YDR514C	604.6	0.0011	0.045558718
987	all_hits	RPS5	YGL103W	639.6	0.0011	2.563584929
988	all_hits	RPS4A	YJR123W			11.34190668
989	all_hits	RPL8B	YJR124C	604.2	0.0011	0.037820676
990	all_hits	RPS1A	YJR145C	580.7	0.0012	3.763774529
991	all_hits	NBP1	YLL045C			4.842936244
992	all_hits	RPS1B	YLR441C	680.4	0.001	0.16198299
993	all_hits	SPO20	YLR457C			0.023103258
994	all_hits	ECM16	YML063W	379.2	0.0018	2.150624761
995	all_hits	POP1	YMR017W			0.020477237
996	all_hits	RPL18B	YMR128W			0.049921473
997	all_hits	RPL18A	YNL221C			0.057558045
998	all_hits	UTP23	YNL301C	533.2	0.0013	1.4932572780000002
999	all_hits	NOC2	YOL120C	595.0	0.0012	3.421284173
1000	all_hits	TGS1	YOR004W			0.33748722
1001	all_hits	AIM44	YOR206W			0.33870501299999994
1002	all_hits	CSA1	YPL157W			0.146711717
1003	all_hits	YDR514C	YPL158C			0.013091871
1004	all_hits	YJR124C	YPR174C			0.075338693
1005	all_hits	OKP1	YGR179C	1748.6	0.0004	0.045522289
1006	all_hits	EFR3	YMR212C	449.6	0.0015	0.066861376

[truncated: 2 more sheets: Supplementary. Fig. 13c, Supplementary. Fig. 13d]
